# Supplementary material for: Comprehensive Analysis of Tumor Immune Microenvironment Characteristics for the Prognostic Prediction and Immunotherapy of Oral Squamous Cell Carcinoma
Source: Front Genet. 2022 Apr 8;13:788580. doi: 10.3389/fgene.2022.788580 (PMC9024147; doi:10.3389/fgene.2022.788580)
Supplement: Supplementary file 1 [file DataSheet7.xlsx]

## Sheet: Sheet1
Additional file 7. The expression profile of differentially expressed genes. The two TIME gene signatures were annotated behind the gene names.
gene	TCGA_TCGA-UF-A7JD	TCGA_TCGA-BA-4074	TCGA_TCGA-CV-A6JE	TCGA_TCGA-DQ-5631	TCGA_TCGA-QK-A6IG	TCGA_TCGA-CQ-7063	TCGA_TCGA-CR-6492	TCGA_TCGA-P3-A6T2	TCGA_TCGA-BA-6871	TCGA_TCGA-CV-A45T	TCGA_TCGA-CN-5369	TCGA_TCGA-HD-A6I0	TCGA_TCGA-CN-5373	TCGA_TCGA-F7-A61S	TCGA_TCGA-P3-A6T4	TCGA_TCGA-CN-A642	TCGA_TCGA-CQ-5334	TCGA_TCGA-BB-4228	TCGA_TCGA-BB-A5HU	TCGA_TCGA-UF-A7JA	TCGA_TCGA-P3-A6T5	TCGA_TCGA-CV-6943	TCGA_TCGA-CN-6013	TCGA_TCGA-CN-4734	TCGA_TCGA-CQ-6229	TCGA_TCGA-CN-5358	TCGA_TCGA-CQ-7071	TCGA_TCGA-CV-A6JT	TCGA_TCGA-CN-5367	TCGA_TCGA-CV-5971	TCGA_TCGA-IQ-A6SG	TCGA_TCGA-CN-4737	TCGA_TCGA-CN-A49A	TCGA_TCGA-F7-8489	TCGA_TCGA-CN-A498	TCGA_TCGA-HD-8634	TCGA_TCGA-CV-A6JD	TCGA_TCGA-CN-5359	TCGA_TCGA-BB-A5HZ	TCGA_TCGA-IQ-7631	TCGA_TCGA-HD-A6HZ	TCGA_TCGA-CQ-A4C7	TCGA_TCGA-CV-A45Q	TCGA_TCGA-UF-A7JT	TCGA_TCGA-CR-7382	TCGA_TCGA-CQ-6222	TCGA_TCGA-P3-A5QF	TCGA_TCGA-T3-A92N	TCGA_TCGA-CN-6017
APOL3|A	3.14827	3.66807	5.7972	3.67185	4.84567	6.43886	4.98569	5.63485	4.67831	5.98942	6.29532	4.87034	5.85663	6.17695	4.76373	6.71975	6.37087	3.15263	4.09722	4.31808	4.06213	6.65874	6.69569	6.08183	5.10885	5.55296	5.08322	4.79943	5.26255	5.17262	1.60377	3.12194	4.17406	6.17207	5.04912	4.87641	5.70338	5.28836	3.1873	2.49491	6.14261	5.21175	3.69314	6.88259	6.41727	5.28241	4.71136	6.50648	6.26909
CXCL10|A	5.20135	7.64394	8.31823	4.14117	9.42686	11.2839	9.10094	8.20225	7.25209	10.7689	10.6562	7.80281	10.0648	10.7523	5.40932	9.82727	10.0673	9.25272	5.8262	5.83304	5.31015	10.8693	9.20854	10.2787	11.2226	7.6543	8.94154	6.99795	6.84649	8.93178	3.201	4.33262	5.06537	9.87789	9.10245	9.75718	12.5338	7.56029	4.23717	1.67977	8.2081	9.70527	5.51742	12.2994	11.4141	7.49542	7.57437	8.27329	10.165
CD2|A	3.51388	3.7276	6.05363	3.96139	5.87339	6.77432	4.90505	3.80437	5.96935	7.24786	6.46573	4.64668	6.07003	6.1417	3.57109	6.18031	6.68665	5.62345	4.47305	3.71385	4.63904	7.86311	6.76553	6.23181	5.49154	7.03865	5.05064	5.53668	4.75659	6.41957	3.33865	3.88302	2.46887	6.57419	4.98723	4.09369	6.89812	7.06509	2.72614	1.81035	6.28811	4.32591	3.2297	7.27062	7.08518	6.18923	4.30777	5.35154	7.10068
CD3D|A	4.17443	5.73381	7.52287	4.03211	5.85791	6.3933	5.08974	4.02197	5.90771	7.40964	6.73498	5.87559	5.73866	6.32997	4.48392	6.18355	7.14669	5.77154	4.29537	4.08739	4.78127	7.50414	6.29108	6.2622	5.5227	6.75441	5.33115	6.0455	3.81221	6.32665	3.72872	3.83259	2.63233	6.34259	5.10116	4.06319	6.57081	6.76908	4.18414	1.76807	6.14348	4.56526	4.77658	7.26768	6.30956	6.10977	4.7521	5.03175	7.03221
GBP4|A	2.5771	2.92486	4.09401	2.24965	5.10282	6.35533	5.48924	4.70075	5.02111	5.91371	6.22575	3.0462	6.23664	5.40424	3.89341	5.84081	6.57653	4.34883	3.11011	3.98426	2.20028	7.16555	7.17765	5.69283	4.48324	5.4748	4.42729	3.59678	3.91346	5.15966	1.5444	2.97008	3.39691	5.7697	4.69551	4.22385	5.40068	5.6584	1.81854	1.6177	5.55126	6.36421	2.17031	6.02674	7.62372	5.45179	5.04951	6.50622	6.62011
IDO1|A	2.4748	2.18479	4.92815	2.31971	5.0023	7.34502	5.03786	3.58107	4.82647	6.9239	7.90488	4.36712	5.31877	5.91132	3.92025	7.09997	7.57487	4.8065	3.37302	2.65201	3.50643	8.21716	8.26269	7.41747	6.73895	5.34561	5.83431	4.0677	2.96868	5.21512	1.63175	2.51368	2.55312	6.5816	4.45183	4.98364	6.64645	5.09776	2.16473	0.880999	7.58379	6.13258	2.26075	8.9205	8.14191	6.58556	3.51442	7.80656	7.67513
CXCL11|A	2.67126	5.76526	5.67943	1.62064	7.44642	9.39125	6.98249	7.0658	4.40169	8.60094	9.02078	6.88843	7.30342	9.04109	2.47368	8.84479	9.40741	4.34012	3.99135	2.38172	2.47358	8.83322	5.82539	7.51816	8.49446	4.23129	6.56445	4.31678	5.05235	6.73983	1.27285	1.808	2.40148	6.65597	6.24816	7.71002	10.0547	5.37093	2.02855	1.08973	4.73172	6.37999	4.71614	10.1936	10.1012	4.19699	4.15071	6.2017	8.43048
AIM2|A	4.34815	7.41419	6.17901	5.06077	5.27831	6.79503	6.6131	6.77738	4.8564	6.20807	6.79863	5.25714	6.68734	7.11884	6.04305	7.07538	7.4056	2.20603	5.61702	4.89207	4.19056	7.10184	7.47619	7.01632	6.76881	5.51412	6.29346	5.15727	6.86279	5.41792	2.4037	4.19737	3.8132	6.33906	5.73032	6.12967	7.6566	3.63537	5.12803	2.53022	6.92961	7.07817	4.80282	8.28639	7.61434	5.51453	7.38708	7.2731	5.8369
GBP1|A	6.03164	6.06698	7.46604	5.32067	8.30695	9.22607	7.94196	6.87903	6.70394	9.0173	9.25065	6.29176	8.41998	8.70803	6.83003	8.59809	9.37986	5.91983	6.8162	5.96834	5.58645	9.15929	9.01127	9.12036	8.48658	7.52108	7.8834	6.71222	6.86028	6.3186	5.44357	5.0968	6.9028	7.85954	7.12567	7.51285	8.08432	7.45651	5.20655	3.64871	8.16604	8.66492	5.73772	9.48032	9.43484	7.22221	7.5615	8.61254	9.08887
TRIM22|A	5.6048	6.03836	6.16412	5.94949	7.01774	9.14113	7.73413	8.31959	6.23123	8.07292	7.61371	5.68894	8.74903	8.38303	6.34895	7.94704	8.64497	4.43278	5.43519	5.18815	6.01341	8.474	8.08469	7.49998	8.03601	7.20554	7.40399	6.491	7.19479	6.40083	4.37217	6.04116	5.74927	8.50909	6.4184	7.50401	8.52656	7.44075	7.17944	5.23418	6.56532	8.34876	5.96741	8.10872	9.77358	6.16432	6.51516	7.36095	7.34052
NKG7|A	3.38131	2.66182	6.6655	1.59732	5.54267	6.43877	4.35442	3.65402	5.85403	6.93751	5.96159	5.79664	4.89264	5.88725	2.95844	6.24865	6.81403	5.11034	2.76151	3.53279	3.30709	7.63684	6.50096	5.94089	4.88363	6.1996	4.68979	5.06406	2.87256	5.6379	2.70049	2.97067	2.45851	5.6368	4.03863	3.23653	6.4515	5.82106	2.33024	1.49809	4.76205	4.61903	4.16948	7.79485	6.33522	5.97764	4.66126	5.56744	7.47236
GZMB|A	4.17366	3.4403	8.06522	2.89097	6.53754	6.86392	5.53755	4.56119	6.60685	6.90611	7.49885	6.41525	5.82771	7.18239	3.90493	6.69474	7.46831	5.3149	3.58745	4.65699	4.52387	6.69841	7.17996	6.87001	5.60956	5.89362	5.41869	4.88812	3.31316	5.8355	3.83355	3.0785	2.88389	6.7868	4.83464	4.90907	5.85203	6.09437	3.0753	1.06034	5.99538	5.77626	4.46485	7.84932	7.63709	5.72023	5.74658	5.85395	7.80834
GZMA|A	2.54838	3.65136	7.69879	2.19791	7.06261	6.26636	5.59568	3.72333	7.18149	6.83601	7.33275	5.65983	4.87613	7.18887	2.5131	7.00539	8.38706	5.23132	2.03076	3.58031	4.4535	7.42112	6.42923	6.63381	5.24737	6.51126	6.04014	5.29779	2.94391	5.75862	2.87052	2.43234	1.8196	6.42914	5.13711	3.22584	6.7356	5.86874	2.68627	2.46041	5.54596	5.52696	5.07923	7.78583	6.06167	5.64767	4.70311	6.23973	7.16049
LAMP3|A	4.21254	7.08469	4.67186	4.45828	4.61066	7.41475	7.21334	4.94039	5.93539	6.57247	7.25052	4.02024	8.45732	8.48324	6.85476	5.47789	6.79662	4.82852	4.52451	5.97051	5.58703	7.72358	7.5328	7.38466	7.28295	6.38012	6.23692	5.14438	7.3584	6.5601	5.53677	5.07475	5.76589	8.23132	6.10103	7.05573	6.67951	7.44077	5.79539	2.32862	7.53186	6.06625	4.13841	7.19621	7.6825	5.63014	6.51559	6.31003	6.65177
GBP5|A	3.12538	3.80394	5.18598	2.17196	6.19181	8.28785	5.64452	4.78254	4.11897	6.82421	7.66934	4.08454	6.67233	5.85173	2.51126	8.2237	7.97156	4.23986	3.74014	2.15762	2.53558	7.9608	8.16848	7.23878	6.95596	5.67152	6.74273	3.22047	3.72741	3.9464	5.17339	2.49043	3.42601	6.23831	5.18733	6.08492	6.98086	6.06076	5.5929	1.1041	6.85821	7.12464	3.03833	8.21109	8.4247	5.97532	3.41249	6.81983	7.73625
CXCL9|A	4.45044	3.71136	7.28754	3.58595	6.66294	10.6686	7.52116	5.65723	6.34785	9.21711	9.51706	5.90816	8.61311	6.96655	4.99121	9.13932	9.79353	7.99573	6.56263	5.13218	3.71878	11.1908	9.89856	9.36617	11.1575	8.15136	8.56771	5.73355	5.93083	7.14519	3.14228	4.93876	4.67067	9.71806	9.1931	6.86942	9.88505	8.4056	2.83352	2.38404	8.87186	8.85824	4.93012	9.4002	10.3374	7.83704	6.79391	8.44621	9.54216
IFIT3|A	5.56476	7.0871	7.5902	5.89263	8.83158	9.46264	8.68583	8.69969	7.42757	9.36359	8.66999	6.56941	9.89094	10.0096	6.84172	8.15694	9.02036	5.24726	5.22979	5.35433	7.26183	9.33774	8.60095	8.45152	8.42866	6.868	7.05265	8.17148	9.51208	6.1611	4.77803	5.6139	4.81599	8.88107	6.37863	8.60679	9.46656	8.05709	6.67151	3.51472	6.93481	8.91933	5.69807	9.694	9.99934	7.38895	7.0239	8.43476	9.26814
CD8A|A	2.39066	1.81733	5.09066	1.51223	4.47367	5.67107	3.58811	2.42713	4.72587	4.8925	5.12596	3.43644	3.5096	4.65031	3.26212	5.33588	6.35784	4.36575	2.48919	3.14598	2.43545	7.2611	5.42064	5.69683	4.37578	5.84399	3.7161	3.53023	2.23458	4.49126	2.20948	2.27998	1.85916	5.15088	3.95058	2.66583	5.22952	5.77988	1.69595	1.26373	3.91348	3.16253	1.83479	6.35572	5.36654	5.12748	2.9952	3.79375	6.69554
RTP4|A	2.89543	5.27682	6.63377	3.63667	5.70376	6.12325	6.55584	5.64878	6.13398	6.29098	5.78426	4.79427	6.51986	7.58031	5.71811	5.961	6.1847	2.76804	3.89771	5.69691	5.03641	6.34545	7.54173	5.43061	5.97566	4.83007	3.98842	6.44007	5.97471	4.20504	2.50886	2.67022	4.98426	6.7739	5.02202	5.31461	6.95601	5.04016	3.16054	2.69007	6.05416	6.20998	3.67455	7.78082	6.23445	5.22459	6.82451	7.33628	5.90067
BATF2|A	2.07364	2.46701	3.70893	3.75479	5.81211	7.10177	5.39996	4.20231	3.47658	5.84182	6.16777	4.02161	5.68113	5.94107	3.89729	5.3505	7.52088	2.65115	2.39972	1.2461	1.91815	5.63171	5.91762	4.92192	5.57963	3.52178	4.20483	2.4125	1.43647	3.78648	1.27795	3.28502	2.12195	3.8261	3.65242	5.56876	5.54436	3.31415	2.71467	1.23597	4.2365	5.20901	3.76493	6.80255	6.45279	4.67977	4.15941	5.12092	6.59388
IFI44L|A	3.06041	4.54395	5.74232	1.74949	6.03072	6.72629	6.46186	4.53191	4.28129	6.99239	6.06945	4.54893	7.17268	7.38812	5.28996	5.63003	6.49051	2.43588	2.43613	2.69226	4.60171	6.75249	5.98742	6.09755	6.34389	3.63863	4.7469	6.39429	6.38407	4.26776	3.83737	3.15105	3.31371	6.3362	3.6522	6.1382	7.00632	6.25508	6.15492	1.4867	3.52876	6.21416	3.79023	7.44936	8.11323	3.5099	5.57902	7.31363	6.00706
MMP9|A	8.18598	7.28618	8.08222	8.48271	6.77001	8.62536	6.05289	8.14791	6.71336	8.75894	8.2169	6.77053	6.61363	8.15203	7.1423	4.46841	9.1253	7.53808	7.88448	8.86189	8.69975	6.87265	8.50377	7.83673	5.88139	9.65952	6.68334	9.44634	8.68849	9.05618	7.46077	9.26621	7.16951	8.53444	5.65484	7.2418	7.93284	8.78222	4.6601	10.3647	9.22543	9.88056	5.6291	7.89333	9.14449	9.26723	4.8668	5.30661	7.786
OASL|A	3.14086	7.79486	7.38879	2.50005	7.38219	6.7918	7.14175	7.48888	8.81813	6.8208	6.14432	5.80019	8.06341	9.11852	5.31244	5.02898	5.71526	3.48459	3.00094	3.54404	5.57661	6.75825	6.75015	7.09846	7.12051	5.26314	5.72029	6.99373	9.59108	3.78692	3.17386	4.45574	3.76688	6.61084	4.31898	6.57495	5.93327	6.81397	6.65695	0.925608	5.26061	5.95734	2.78066	7.61349	6.98153	4.97013	5.60186	6.78416	6.84105
WARS|A	6.76492	7.21566	7.73692	6.40189	10.0119	11.2318	9.60623	7.90655	7.82048	9.49114	10.4236	8.71747	8.45888	9.24452	7.93291	10.7118	11.2823	6.29808	7.25753	6.99425	5.72158	10.4387	10.2798	10.492	10.384	7.93157	8.4331	6.9807	8.4724	7.37638	6.39398	6.69469	6.50217	9.21221	7.25401	8.97374	9.43218	7.67597	6.2601	5.17294	9.32971	9.34093	8.20622	10.7618	9.9729	9.03524	9.11417	9.44454	10.3431
BST2|A	9.59422	8.62477	10.6996	8.75198	10.5869	10.2456	9.33882	8.8046	10.1676	10.5113	9.80188	10.9464	10.9209	11.7584	10.3254	10.9584	10.1751	8.1436	7.2871	9.11433	8.86635	10.3494	9.9386	9.78646	10.3835	7.57172	9.49364	11.4559	9.27131	8.50352	7.28872	8.42064	8.30139	10.5063	9.59717	10.0092	11.6044	9.68304	10.534	8.53198	8.92058	9.93005	10.6019	11.5119	10.247	8.24618	9.74577	10.0122	9.34025
IFIT2|A	4.37184	4.77973	5.12593	3.59723	6.58506	6.18892	6.21092	6.22004	5.05861	7.01772	5.80509	3.67361	7.59221	7.94461	3.90699	5.19518	7.53236	3.71063	3.14233	3.82262	4.70251	6.69611	5.82623	5.06466	6.06741	4.68136	3.1777	5.68061	8.17845	4.08595	3.03378	4.29324	3.11486	5.87757	3.80652	6.55861	6.60713	6.43602	4.8114	2.36257	4.53175	6.37237	2.65662	6.37716	8.22516	5.19849	4.72147	5.93694	7.63111
RSAD2|A	4.35199	5.47333	5.76098	1.992	7.03604	7.73348	6.78674	5.98551	5.2932	7.67728	7.59724	5.55245	9.29748	9.06803	3.69035	4.33453	7.21385	3.95487	2.54677	3.19125	6.29456	8.23663	6.38133	7.47876	6.78078	5.04564	5.84112	7.2752	6.98721	4.31082	3.09162	5.26961	3.74062	7.25018	4.9083	7.58598	6.32267	7.24207	6.46282	1.43754	4.88946	6.88304	3.21493	8.14623	8.99772	5.72872	6.65682	6.86172	7.27772
IFIT1|A	5.32199	6.88575	7.0257	5.08253	7.93787	8.10406	7.91828	7.00259	5.28664	8.84286	6.55175	5.84957	9.67577	9.81501	6.32974	6.16474	8.2903	3.78904	3.74382	4.07693	7.83748	8.59348	6.45599	6.9745	8.62049	5.62136	5.97165	8.53292	8.21724	5.12533	4.51844	6.6855	4.71471	7.66335	5.68946	8.39611	8.41547	7.23447	8.23105	2.67392	4.3004	7.56221	4.64347	8.51984	9.30067	5.56573	5.74732	7.07085	7.73637
SPP1|A	9.09634	7.60763	5.14847	6.13558	5.83736	4.23241	3.79301	6.91873	7.80211	2.13752	4.81632	0.935418	6.29742	6.3819	6.7099	7.02416	6.21368	9.49331	7.27599	9.10296	8.47013	5.65343	7.41912	5.79413	3.60926	7.91365	6.76476	4.70455	9.23821	3.79578	7.64402	9.96986	7.09041	3.67535	5.73522	2.45234	6.65999	8.56797	5.296	3.70248	6.06052	6.95597	3.78301	8.93063	4.08855	8.22935	7.57894	9.01932	4.83846
SPINK7|A	1.47427	0.958565	1.49261	1.29109	1.10018	6.67528	6.05319	1.50449	1.3347	11.4501	6.32064	9	8.67542	8.2964	4.91847	1.2394	1.51148	3.22295	2.10882	3.45516	5.15686	7.17029	1.01159	3.53375	4.92485	9.26873	9.73261	7.5416	1.14624	1.29633	6.1808	6.38589	0.958565	2.42225	4.40521	9.87479	1.33031	2.46889	4.72624	1.07128	3.55341	4.27581	8.3008	8.62363	2.86646	6.79653	5.73775	5.04336	1.24593
GZMH|A	2.43659	2.04635	5.73162	1.06275	3.57542	5.14693	3.35693	2.92916	5.46503	5.44789	4.75926	5.03845	3.00123	4.81466	1.95012	5.84844	4.94509	4.41846	1.50984	2.6452	1.82305	6.47462	5.1835	5.54233	4.01646	4.40671	3.85567	2.89782	1.76974	3.94034	1.90841	1.71431	1.04971	4.25244	2.9613	2.13201	5.30154	4.42473	1.3082	0.714576	3.73297	3.57817	3.09005	6.87202	4.76295	5.18132	2.7846	3.96531	6.3421
USP30-AS1|A	1.41218	1.90032	3.88302	1.19555	1.94228	3.31889	3.20506	1.67358	3.26464	3.61417	3.57579	2.97236	3.42384	4.66854	3.51165	3.81698	4.07189	1.4535	1.41798	3.1249	1.24508	4.01498	3.86409	3.76922	2.06175	2.40055	2.59691	2.45122	1.3415	2.99833	1.1037	1.01601	0.669608	3.3283	1.75573	2.34373	4.16	2.59638	0.963723	1.06314	3.33384	2.72957	2.14599	4.61522	3.68215	3.71795	3.25153	4.25337	3.60199
ETV7|A	1.91845	2.73049	4.89149	3.31459	4.2571	5.68812	4.69997	4.00688	4.88524	5.2285	5.69031	5.11158	5.27338	5.5111	4.54963	5.5802	6.33228	5.31241	2.26313	4.07679	3.1551	5.47342	5.73697	4.51513	4.45295	3.83633	4.2848	3.47436	3.45323	3.9952	2.78701	1.73761	2.94432	5.19137	2.8036	4.57641	5.56102	3.58664	1.79376	3.08114	3.85267	4.96522	4.13475	6.1277	5.20818	4.01766	4.15509	5.56636	4.5149
PSMB10|A	5.00552	6.22731	7.44517	5.58358	6.23974	7.709	6.7885	6.89691	7.0788	7.07809	7.2455	7.15657	6.90114	7.13658	5.90428	7.46234	7.75009	5.2329	4.9964	6.19605	6.37029	7.49979	8.11716	6.63359	5.8105	6.54433	5.90947	6.77843	5.8242	6.38157	4.73952	5.52262	5.5466	7.2642	5.979	5.89192	7.99569	6.76506	4.53864	5.28717	6.67834	7.01711	5.76455	7.96608	7.6133	6.85348	6.54858	7.45315	7.73609
IFNG|A	1.06661	0.707471	1.67451	0.573052	2.08518	3.70312	1.97674	1.03885	2.1558	3.43072	3.1629	1.02908	2.07253	2.51351	0.642837	3.14052	3.45634	1.68081	0.700269	0.783842	0.772018	3.33438	3.05964	2.26171	1.85083	2.23864	2.75526	1.3753	0.882746	1.47138	0.762254	0.648943	0.852343	2.59061	1.89686	1.16028	2.84458	1.77976	0.636403	0.573052	2.77941	1.77366	0.675338	4.13548	2.73975	2.43512	1.68313	2.19515	2.63247
SIRPG|A	1.48956	0.810274	2.6235	1.58177	2.77118	3.51442	1.86036	1.43765	2.3346	3.42833	3.53155	1.60819	2.59092	2.75128	1.23312	3.09271	3.73072	2.34817	1.69488	1.56691	1.44811	3.92744	3.53941	3.25187	2.37813	3.78389	2.46441	2.15717	1.43074	2.6336	1.38798	1.55177	0.813246	3.4728	2.0519	1.15906	3.17821	3.56829	1.14211	1.07869	3.18767	2.16077	1.34898	4.00142	3.25518	3.00731	1.76039	2.75489	3.79254
LAG3|A	2.05181	0.827248	4.795	1.29361	3.94719	4.33435	2.80034	2.07119	3.49891	4.34999	3.44531	3.44621	3.52066	4.35595	0.986152	3.81273	4.76363	2.40315	1.47799	1.90338	1.67406	4.8956	4.64483	3.98744	2.80157	3.07878	2.78163	3.01757	2.916	3.00687	1.16323	1.63011	2.49242	3.39826	2.56961	2.15068	5.05029	3.88206	1.93289	0.42245	2.93692	2.8293	2.01187	5.7772	4.66906	3.19319	1.96343	3.06358	5.00802
HLA-DMA|A	5.94983	5.71498	7.77874	6.19495	6.51427	7.81974	6.73138	5.20636	6.2318	7.34325	7.54832	6.47265	6.48889	7.06144	5.94063	8.86096	7.71933	6.15726	5.92251	6.06567	5.52837	8.15446	8.58312	6.63536	6.38439	7.53091	6.72413	6.24527	6.50582	7.27587	4.37749	5.58364	4.64591	8.05993	6.5177	5.47391	7.75045	7.18285	4.09344	3.93941	6.84156	6.05931	5.12709	8.22091	7.44269	7.55733	6.13121	6.69504	8.05464
RARRES3|A	4.84518	5.9288	8.21027	3.13066	7.08294	8.08388	7.30374	4.86455	6.37608	7.09029	7.06423	5.85083	7.73655	7.41567	6.64377	8.77515	8.83465	5.10661	3.36333	5.5769	6.12393	7.75393	7.92192	6.42552	6.29027	6.29936	6.06992	5.912	5.71842	6.7143	3.13109	3.81662	4.83078	7.60578	6.13087	4.76677	7.74163	6.1083	2.70509	4.53764	7.02933	6.6537	5.83369	8.18496	7.64353	8.43761	7.35486	7.63121	8.39245
FASLG|A	0.82348	0.676712	2.04244	0.678501	1.74144	3.28624	1.69519	1.01414	2.38701	2.90279	3.20083	1.16413	2.06225	2.93648	0.570094	3.22459	2.97282	1.7885	0.912809	0.920417	1.24087	3.90053	2.86225	2.68945	1.88192	2.75702	1.49413	1.71244	0.789318	2.08691	0.789549	0.928825	0.740955	2.38646	1.78038	1.12202	1.96692	2.86884	0.680088	0.67264	1.5173	1.45699	0.68973	3.79111	3.02276	2.46444	1.47276	2.27296	3.05735
PSMB9|A	5.77202	8.07072	8.44449	6.6018	8.43389	7.89934	7.27552	8.08845	7.7675	8.11054	7.61396	8.77731	7.57106	9.00057	6.76033	8.25353	8.30854	5.91523	5.54426	6.8914	6.30337	8.06396	8.3871	7.71454	7.5189	6.3907	7.0121	6.80311	7.03053	6.91242	4.05481	5.02372	6.41734	8.5843	7.32213	7.22452	8.9745	6.73555	4.82099	3.83992	7.42025	7.97681	6.10845	9.02634	8.12667	7.29167	7.3645	8.44606	8.16345
IRF1|A	4.94389	4.84291	5.53228	5.06641	6.92779	7.04142	6.09105	5.70403	6.3077	6.40671	7.23799	5.02246	5.89216	6.42801	4.965	6.96331	7.21052	4.83974	3.83582	5.44796	4.92288	7.12325	7.48757	5.76853	4.75323	6.06301	5.45733	5.37927	5.37401	5.63729	3.89678	4.10352	4.87097	6.57363	5.82137	5.47154	6.67635	6.19818	3.40854	3.34564	6.5342	6.36516	4.47086	7.30941	7.30396	5.9409	6.02434	7.18752	6.85486
TIGIT|A	1.92093	1.03818	3.43568	1.64102	2.95905	3.98184	2.38362	1.89247	3.12295	3.84371	3.61058	2.01073	3.28592	3.21618	2.02413	3.49544	4.13546	2.71773	2.11878	2.17231	1.76104	4.30655	4.23167	3.86569	2.64503	4.34266	2.82511	2.65939	1.78523	3.21162	1.88575	2.18244	1.27999	4.02037	2.74466	1.75623	3.1851	4.36548	1.29861	0.813858	3.05051	2.10297	1.47082	3.99518	3.83364	3.31881	2.3742	2.31997	4.56503
CD3G|A	1.73287	1.69383	2.66168	1.72392	2.94544	4.00377	2.82634	1.5991	3.6753	4.3362	4.23201	1.52461	3.51429	3.30529	1.84582	3.42362	4.66939	3.07167	2.00991	1.77439	1.83694	5.31797	4.12066	4.1355	2.71731	4.46413	2.75017	2.34788	1.88234	3.83162	1.62583	2.1501	1.23613	4.04433	3.01982	2.01467	3.1486	5.03663	1.25905	0.962124	3.87238	2.11689	1.20017	3.93426	4.04828	3.33578	2.05195	2.5604	4.6363
GBP2|A	5.36025	3.84923	8.00524	3.89515	5.89061	7.13003	6.36174	5.08299	5.41232	7.07206	7.25511	5.10267	6.71751	5.95008	6.96532	7.83516	7.61298	5.0071	5.56669	5.82537	4.75323	7.7456	8.35755	6.62219	6.87156	6.71172	5.9799	6.14343	5.35336	7.04259	4.65213	4.32588	5.61298	7.01782	5.76789	5.75886	7.04387	6.90961	4.08068	4.11012	6.72297	6.99005	5.51431	7.83412	7.38168	7.53357	6.85379	7.16417	8.04818
CXCR3|A	1.68391	1.05219	2.07739	0.939637	2.87375	4.35751	2.67567	1.96061	2.91205	4.5835	3.63288	2.19273	3.8327	3.19617	1.41172	2.98615	4.10405	2.76274	1.87347	1.00145	1.47767	5.21089	3.82828	3.28733	2.23882	4.60636	1.93777	2.10318	1.39659	3.71901	1.31775	1.76504	0.943056	3.74581	1.81119	2.23334	3.01351	4.61035	0.972678	0.816063	3.22163	2.08746	0.806701	4.56132	4.83575	3.67331	1.95422	2.71171	4.87976
CXCR6|A	2.33059	1.91984	3.13281	1.87634	3.45893	4.3049	2.80896	2.06232	3.54683	3.92914	4.28948	2.24916	3.65945	3.89551	1.88099	3.77122	4.25488	3.21416	2.22958	2.07814	2.35714	4.96994	4.75756	4.42085	3.22794	4.64465	2.7958	2.75071	1.65998	3.77429	1.98853	2.4834	1.43266	4.03887	2.812	2.25453	3.43805	4.38493	1.6279	0.977973	4.03383	2.5569	1.21945	4.58908	4.26075	3.87786	2.45332	2.92838	4.73798
ZNF683|A	1.66413	1.61603	4.78029	1.43505	3.23955	4.83544	2.52384	1.62173	3.18817	3.47146	4.38814	2.46595	3.22855	3.08546	1.85986	4.66969	3.06727	3.24927	1.53189	2.21448	1.97085	5.23404	4.58674	4.37631	2.33366	3.36302	2.539	3.09879	2.00711	2.5039	1.52632	2.14171	1.51717	3.96909	2.33428	2.34122	2.72895	4.02459	1.98804	1.91305	2.14856	2.13744	1.83212	4.46584	3.58981	3.54698	3.05615	3.55368	5.21361
ISG20|A	4.39534	5.96537	6.46295	4.31048	5.50867	6.49894	5.80892	5.90581	5.06745	6.44032	6.26498	7.01515	6.28358	6.8518	4.11767	5.54104	5.83345	3.53655	4.18801	4.08794	4.76851	6.37384	6.572	5.56042	5.42908	4.76833	4.55519	6.77846	5.02794	4.29406	3.80611	3.8475	3.76129	5.69425	4.46345	5.55898	6.32234	5.17286	4.71906	5.14118	5.44809	5.18907	5.59847	7.14699	6.45384	4.67361	5.33875	5.18731	6.4207
PSMB8|A	6.68141	8.70353	8.99227	7.3264	8.82814	8.66392	7.98909	8.42734	8.08866	8.65729	8.32505	9.49562	7.97814	8.96126	7.70348	8.80177	9.03618	6.48739	6.70698	7.64062	7.89335	8.20299	8.46446	8.48988	8.17187	7.57096	7.92148	7.56035	7.91784	7.5453	5.82912	6.98042	7.2035	8.94529	7.48016	7.97215	9.33109	7.77454	6.683	6.05449	7.76726	8.3607	7.80175	9.54761	8.57322	7.8335	8.23869	8.73194	8.40281
SH2D1A|A	1.40527	1.59449	1.61896	1.08808	1.62112	2.96823	1.73867	1.51382	2.23742	3.94037	2.51423	1.15224	2.55425	2.56162	1.4141	2.49984	2.97576	2.29207	1.59582	1.22529	1.11432	3.83807	2.86445	2.4249	1.90992	3.82777	1.87468	1.30482	1.64594	2.99585	1.0086	1.42664	1.06652	2.79142	1.63247	1.27211	2.73138	3.6855	1.1553	0.745323	2.95464	1.75333	1.1112	3.32014	3.36859	2.67748	1.4322	1.88538	3.49201
SLA2|A	1.65789	1.74801	3.14973	1.24911	2.81747	3.57696	2.31628	1.52563	2.87581	3.77902	3.52664	1.58754	3.0221	3.29315	1.44657	2.94306	3.87013	2.48356	1.63923	1.30135	1.41441	4.28118	3.84858	3.65882	2.33228	3.64601	2.20235	1.52589	1.32348	2.91164	1.48943	1.51603	0.913367	3.30394	1.90687	1.96504	3.10257	4.0699	1.18808	0.730339	2.53237	2.24571	1.12975	3.87328	4.1153	2.73911	1.59249	2.1527	4.46068
CD3E|A	2.45782	1.5291	4.06384	2.39807	4.15104	5.06682	3.67575	2.49965	4.51052	5.73307	5.10972	2.49808	4.32428	4.57507	3.06906	4.54128	5.18219	3.90277	3.18501	2.78958	2.75911	6.19055	5.17829	4.70394	3.88842	5.5837	3.56514	3.46506	2.76202	5.08475	2.16386	2.62732	1.73566	4.93589	3.37398	2.77781	4.53298	5.55316	1.92757	1.0133	4.80943	3.38046	1.65682	5.47291	5.03998	4.82202	3.1483	3.62902	5.8489
CD27|A	3.3644	2.60443	4.44984	3.72782	4.07388	5.13972	4.61181	3.0612	4.78614	6.53685	5.31687	4.32174	4.72806	4.43888	3.28316	4.17466	5.11579	4.768	3.79993	2.45668	2.98645	6.88265	5.70775	4.71608	4.08525	6.64321	3.84831	4.09749	2.58173	5.0441	2.4241	3.38238	2.16284	5.39744	4.71497	2.83385	4.86511	6.02141	2.1668	1.37706	5.4352	3.21866	2.41206	5.71656	5.4735	4.83973	2.72257	3.56437	6.84177
PRF1|A	3.16906	2.31113	5.38558	2.57429	5.27878	5.80647	3.93446	3.21934	6.0895	5.44475	5.82748	4.33302	4.42563	5.61961	2.50139	5.08975	7.00714	3.80606	2.98218	3.05895	3.23477	6.24602	5.93372	5.58567	4.13736	5.34068	4.23109	3.37445	2.47933	4.41524	2.91875	2.79678	2.57879	5.56118	3.81323	3.15437	4.94035	5.4429	2.35268	1.28255	4.4022	4.62964	2.90649	6.58597	5.86249	4.69498	3.86914	4.38246	6.6695
SECTM1|A	3.87039	3.59034	5.85839	3.16065	4.60622	7.2295	5.41542	5.72794	5.39397	6.08605	7.9593	6.94769	5.42621	6.40772	3.13141	7.36282	7.05204	4.60153	3.62708	3.79087	4.70041	7.17917	6.28641	6.46345	4.93063	5.50892	5.31764	5.72318	3.58892	5.09545	4.72982	3.34955	3.04783	6.72822	6.23027	5.80377	5.84644	5.25959	4.02911	3.2839	6.20475	5.46918	5.03313	7.11883	6.73703	5.89045	5.4513	5.2871	6.95885
CD7|A	3.60358	2.57138	5.69578	2.29648	4.20267	4.88368	3.91907	2.59516	4.4933	5.08127	5.46348	4.39457	4.26484	4.46826	2.90013	4.27012	5.44515	3.43433	3.33065	2.64236	3.5296	5.44121	5.25949	4.4524	3.32675	4.69898	3.55342	4.12328	2.30533	4.14097	2.70238	2.9923	1.79198	4.98407	3.80474	3.05588	4.63524	4.86522	2.29959	1.49807	4.36911	3.90422	3.10473	5.28668	4.91197	4.55028	3.20016	3.49902	5.62717
SIT1|A	2.86141	3.69532	3.1121	1.59811	2.63842	4.00094	2.7143	1.88254	3.32911	4.86296	3.56191	2.04179	3.38271	3.47283	1.60617	3.42584	4.05683	2.96801	2.05074	1.59635	2.09811	4.69213	3.74914	3.27434	2.37817	4.46642	2.39165	2.6465	1.70308	3.61684	1.56962	2.14252	1.10614	3.28318	2.50658	2.0438	3.58063	4.24259	2.64346	0.921823	3.44591	1.98594	0.956031	4.56904	3.96431	3.42874	1.84121	2.64408	4.21899
CIITA|A	1.52503	1.01757	2.18598	2.15986	2.80217	4.32101	3.06066	1.63073	2.73079	3.32843	3.59829	1.88066	3.28773	2.5789	1.88982	5.1961	4.34205	3.71854	2.15244	2.25014	1.76066	4.16427	5.1604	3.32775	2.61362	3.73212	2.39354	2.08041	2.39534	3.00638	1.30938	2.43345	1.46062	4.05695	3.02612	2.61849	3.39324	3.51618	1.16772	0.943415	3.61356	2.92633	1.13899	3.57614	3.93783	3.05057	1.84403	3.21269	4.17781
CD96|A	2.28384	2.17337	2.41711	1.14791	2.06647	3.09094	1.95403	1.20189	2.73176	3.23572	3.38379	1.28584	2.52708	2.53156	1.72747	2.91833	3.12103	2.62221	1.61977	1.87227	1.20489	4.05689	3.44318	3.10599	2.08795	3.87891	2.10623	1.33028	1.39142	2.92073	1.12543	1.5417	0.965533	3.33212	2.12492	1.55429	2.48852	3.99297	0.929863	1.18143	3.13973	1.77738	0.899948	3.18873	3.64127	2.45125	1.50992	2.31521	3.76863
ACSL5|A	4.64835	3.87115	4.55533	5.13539	4.97313	5.9474	5.01352	3.50425	5.51938	4.83499	6.17344	3.32652	5.5714	5.95352	5.53267	6.28735	6.54235	2.93575	3.80948	4.81817	2.82363	5.95487	6.92574	6.3563	3.93209	5.27159	5.03204	3.91466	4.44217	4.97754	2.12874	3.7333	3.46118	5.90804	3.37413	3.8678	5.55274	4.858	2.54307	4.69479	5.28256	5.61567	2.32317	6.29865	6.56418	5.42133	3.6879	7.0183	5.80487
CTSW|A	0.958175	1.96592	4.54443	1.92062	3.5537	5.11645	2.99051	2.33888	3.58108	4.51541	4.32182	2.33158	2.81053	3.0455	1.84736	3.22433	3.44958	2.60844	1.87615	2.99647	2.55414	5.45835	4.88708	4.60132	2.55296	3.90593	2.173	3.70502	2.60175	3.35113	1.50367	1.70481	1.68032	3.6766	3.06583	1.76346	2.88949	4.51576	1.91366	1.13219	3.14857	2.94247	2.9391	4.79706	4.54692	3.95423	3.20569	2.30434	5.84629
HLA-DPB1|A	6.09604	5.81512	8.08297	6.41674	6.69079	8.66254	7.10609	5.80819	6.72063	7.99306	7.95696	7.0572	7.89231	7.31614	6.02221	9.01914	8.50754	7.60019	6.7157	6.369	6.72153	9.3469	9.23025	7.55974	7.24503	8.53925	7.41892	7.93956	7.56444	8.03563	5.31352	6.82681	5.09175	8.68748	6.8301	5.72077	9.24447	8.28105	4.85625	4.59139	7.58616	6.65795	5.79111	8.76803	8.33162	8.44729	6.47517	7.10533	9.17029
CCR5|A	2.53772	1.85939	3.25471	2.32618	3.51194	4.98751	3.33758	2.70291	3.85021	5.06495	4.90977	2.68695	5.05054	4.77846	2.15345	4.45391	5.14635	3.81403	2.56342	2.58616	2.64043	6.55901	5.46608	4.51029	3.60132	5.62204	3.69138	3.12077	2.97637	4.89461	2.2921	3.59847	1.89833	4.6548	3.086	2.77942	3.86496	5.56697	1.68404	1.33997	4.7784	2.71408	1.64885	5.7758	6.13183	4.87471	2.85643	3.87258	5.59176
SEPT1|A	2.51238	1.76464	4.12188	1.72273	3.07945	3.75584	2.88643	1.9748	3.47864	4.94558	3.7057	2.94299	2.73567	3.0543	1.89954	3.54667	3.56233	3.17823	2.38016	2.62645	2.30882	4.46339	3.96548	2.88057	2.27988	4.41491	2.24501	2.85145	1.99082	3.72724	2.11836	2.33273	1.86876	3.8706	2.72111	2.2514	3.69348	3.93365	1.93274	2.83128	3.66783	2.40826	1.67916	4.4916	3.91514	3.13818	2.26958	2.63811	4.51637
HCST|A	3.70466	3.60867	6.19961	2.80471	4.87926	5.46936	4.6783	3.68517	4.62436	6.15295	5.45964	6.1937	4.72084	4.57974	3.77402	5.38224	5.76849	4.24068	3.88074	3.74363	3.96705	6.28113	6.05133	4.94698	3.57996	5.81897	4.03406	5.25812	4.27196	5.79736	3.40679	4.6695	3.29119	5.09362	3.50579	3.35794	5.81202	5.79299	2.99848	3.37383	4.9206	3.73061	4.46755	6.55382	5.98235	6.21632	4.32415	4.38844	6.74083
TRAC|A	5.58443	5.47498	5.95656	3.98618	5.86231	6.72882	5.46889	4.10823	6.21008	7.59443	6.51301	4.62978	6.5095	6.31377	3.94714	6.23535	7.0213	6.12163	5.87743	4.25244	4.80489	8.02031	6.9174	6.89845	5.27179	7.60142	5.14769	5.40839	4.57368	6.74833	3.41468	4.80997	5.08381	6.57442	5.93169	4.5111	6.34601	7.3719	3.30792	2.95135	6.28412	4.57769	2.86047	7.45404	7.1502	6.54035	5.05948	5.34926	7.6174
CD247|A	1.86927	1.46228	3.77935	1.4321	3.33579	3.6568	2.7702	1.62074	3.42496	4.46274	3.70874	2.20185	3.3842	3.60133	2.22965	3.67538	4.09274	2.804	2.24305	1.96515	1.98332	4.92657	4.34864	3.34346	2.49329	4.52829	2.76044	2.52016	1.85551	3.4123	1.68767	2.07152	1.09468	3.85528	2.36474	2.0305	3.09021	4.39476	1.58265	1.01368	3.55506	2.58931	1.25738	4.39721	4.09763	3.23793	2.1736	2.61659	4.67697
IKZF3|A	1.49899	0.901851	2.49357	1.6407	2.64383	3.39016	2.26595	1.15611	3.60195	3.82398	3.69847	1.34793	2.79503	2.47303	1.42539	2.85829	3.59432	3.62101	1.93188	2.65323	1.25292	4.27556	3.35742	2.95403	2.21287	4.41404	1.87252	1.61183	1.14261	2.99819	1.10604	1.38508	1.54789	3.32897	2.30221	1.43202	2.28317	4.13686	1.02105	0.69036	3.3067	2.13839	0.852255	3.5952	3.77852	2.44587	3.07157	2.17385	4.07496
CD8B|A	1.53942	0.758544	2.61617	0.360868	2.47572	2.6118	1.66507	0.806068	2.43963	3.00375	2.66763	1.70991	1.44162	2.53415	1.70652	2.50526	3.46316	2.43044	0.914131	1.16025	0.985374	4.6882	2.97606	3.23516	2.11386	3.35131	1.63218	1.68868	0.889635	2.38167	0.768858	0.799741	1.06744	2.71174	1.57382	0.937136	3.22496	3.48122	0.55316	0.585479	1.88793	1.23806	0.963052	4.01118	2.90501	2.71001	1.38806	1.79705	4.31865
HLA-DMB|A	4.30753	5.60759	5.19201	4.80679	5.09885	6.88049	5.3391	3.94536	5.40326	6.35715	6.39909	5.01266	6.01544	5.4551	4.58815	7.57698	6.83203	6.00835	4.88947	4.64895	4.83433	7.24603	7.58676	5.95426	5.55776	6.90098	5.66631	5.41904	5.84417	6.1039	3.62874	5.24579	3.60076	6.96555	5.58936	4.39068	7.07652	6.87949	3.4163	2.92799	6.11301	5.10489	3.38116	7.08776	7.04318	6.84729	5.23905	5.64411	7.22617
HLA-DRA|A	9.38069	10.4819	10.2455	9.86016	10.3385	12.3147	10.6555	9.24141	10.3178	11.5212	11.6909	9.55357	11.598	11.0491	9.63126	12.7185	12.2625	11.059	10.2017	10.4906	9.8011	12.7244	12.9525	11.6522	11.1189	12.2536	11.5242	10.2407	10.9971	11.3643	8.63921	10.2863	8.33351	12.1353	10.909	9.53986	12.2006	12.143	8.22513	7.2967	11.4206	10.4638	7.83085	12.1991	12.299	12.1287	9.94609	10.7243	12.4712
ZBP1|A	2.00376	1.19608	1.81575	1.80798	3.98513	3.08793	2.70155	1.15165	1.91499	3.92627	3.27293	1.39302	3.56592	4.79584	1.976	1.71336	3.98609	1.24856	1.11485	1.05871	1.51888	3.69756	3.71368	3.31854	2.33742	3.21208	1.83332	1.87078	1.53011	1.95168	0.872438	1.5739	0.789052	2.56859	1.74992	2.77156	2.67131	2.84181	1.42146	0.663706	2.61054	3.15089	0.920573	3.4551	3.62508	1.77673	1.12728	2.81616	3.8103
PDCD1|A	1.20832	1.17066	3.46946	1.01177	2.33378	3.58266	2.01191	1.43694	3.58301	3.4616	3.03108	2.16237	2.68333	2.53305	1.30988	3.02937	3.97909	1.87571	1.39396	1.58193	1.651	3.96365	3.74933	2.93461	2.08561	3.12361	2.1646	1.84266	1.48706	2.27746	1.08668	1.47404	1.3623	3.28122	2.3116	1.39485	3.15383	3.06254	0.896773	0.489686	2.96666	2.41069	0.627653	4.07678	2.97561	2.55135	1.7647	2.4823	3.69071
HLA-DPA1|A	5.72906	5.73766	5.6937	6.64426	7.30461	9.08544	7.2916	5.75234	7.02566	8.02746	8.76059	6.02735	8.27147	8.23113	6.19424	9.59409	9.58064	8.05273	7.25968	6.98022	6.61189	9.53825	9.78819	8.61736	7.67927	9.25734	8.33023	7.42153	8.32096	8.39905	5.33023	7.52568	6.15813	9.25286	7.01987	6.72599	8.2972	9.30192	5.27152	4.84623	8.14446	6.99412	4.27996	9.35803	9.47928	8.69094	6.8806	6.73874	9.87494
CRTAM|A	0.690772	1.2271	0.932193	1.29593	1.47582	3.43457	1.10087	1.29682	1.19053	2.73083	2.37917	1.26175	1.78714	1.44894	1.35814	2.06229	2.43671	1.9034	1.44984	0.737732	1.0688	3.37619	2.21043	2.66405	1.93372	3.19464	1.52275	1.42195	0.815197	2.13461	0.651193	1.2734	0.757722	2.36258	0.957808	1.41396	2.46418	2.52508	1.01819	2.75635	1.83801	1.28407	0.819391	2.58887	2.8692	2.71365	1.24592	1.58514	2.86839
IL12RB1|A	1.62008	1.60283	2.10421	1.45349	2.71021	3.74822	2.80994	2.58382	3.90551	3.61425	3.58415	2.7904	3.34735	3.49481	2.06563	3.01118	5.14556	2.25165	1.89103	1.59159	1.40328	3.79397	3.75337	4.13329	2.03352	3.10694	2.1958	2.06089	1.66282	2.62088	1.30565	1.84376	1.30736	3.24395	1.73228	1.99992	3.72717	3.42452	1.02717	0.705878	3.63375	3.03244	0.919465	4.2301	4.40358	2.82157	1.61673	2.65266	3.97354
CD48|A	2.61078	3.27511	3.44194	1.57563	3.39531	4.34205	3.40701	2.00183	3.48354	5.76572	4.52318	3.15849	3.98318	4.16938	2.28913	3.79279	4.54295	4.14704	2.54889	2.44505	2.62447	5.34443	4.51363	3.96247	2.81011	5.24196	3.22067	3.00233	2.68135	4.62822	2.25619	3.24257	1.70688	4.14775	2.96018	2.8313	3.76644	5.03824	1.85895	1.29483	3.97648	2.52778	1.54916	4.95019	5.2528	4.6455	3.07238	3.51585	5.37526
CD74|A	8.14697	7.53934	9.42796	8.68886	9.16678	10.943	9.84647	8.34075	9.53021	9.99413	10.5924	8.83835	10.115	10.3565	7.91987	11.387	10.8018	9.09498	8.97961	8.53877	8.38025	11.626	11.9416	10.3245	9.17569	10.585	9.5377	8.85862	9.90198	10.1619	7.09814	8.81651	7.23847	10.8713	9.57352	8.61465	11.0258	10.5233	7.01282	6.60339	10.0527	9.20817	7.38108	10.9129	10.6751	10.7184	8.64083	9.91948	11.324
CTLA4|A	2.79923	2.12283	4.15002	2.62446	3.78318	4.58556	2.85977	2.9644	3.59172	4.3177	3.54535	2.76107	3.72321	3.84949	2.51687	3.275	4.04211	2.95691	2.90325	2.23347	2.48081	3.59526	4.82572	3.96474	3.12922	4.1845	3.10165	3.3567	2.07098	3.38676	2.12883	2.66787	1.1337	4.71851	2.94103	2.21256	3.77499	3.89885	1.98275	0.742152	4.28919	3.42945	1.18416	3.88276	4.43816	3.03194	2.64874	3.07383	4.04777
GPR171|A	1.71583	0.996329	1.92927	1.65195	2.64331	3.57519	1.97226	1.35959	2.66935	4.30973	3.29157	1.07822	2.39822	3.15062	3.07087	3.01559	3.55979	2.18953	2.14712	1.3625	1.43221	4.05797	3.3075	3.33051	3.03877	4.12149	1.9235	1.20944	1.43111	2.71923	1.23524	1.78369	0.846385	3.50102	2.20156	1.53715	2.49458	4.29725	0.754858	0.696	4.096	1.97817	0.552165	3.68623	3.47074	2.65387	1.80242	2.43924	4.40827
ZAP70|A	3.15812	2.24145	3.61289	3.93695	3.23643	3.45272	2.33825	1.50903	3.17659	4.50868	3.51858	2.47452	2.8	2.86123	1.90705	2.9582	3.58094	3.38137	1.9942	3.10704	1.81199	3.9148	4.22966	2.82676	2.23047	4.00938	1.87133	2.45789	1.40916	3.03055	1.37961	2.56196	1.6697	3.81931	2.1928	2.00744	2.75369	4.09709	3.38037	1.08432	3.23344	2.35252	1.44065	4.0874	3.60394	2.92229	1.93224	2.81346	4.0821
GBP1P1|A	1.31747	2.01074	3.38104	0.979901	4.51795	4.63044	3.93051	2.68895	3.82665	4.7424	4.67545	2.52547	4.0894	5.08652	2.52035	4.44369	4.47268	2.21127	1.91593	3.23276	1.74664	4.61794	4.37614	3.18789	4.46939	2.9879	3.93826	3.359	2.9022	2.65136	3.50581	1.40721	1.98772	4.33474	3.07148	3.91448	4.51498	3.50578	2.56703	0.924832	3.71603	5.02919	2.03184	4.85215	5.19951	3.5276	4.47508	5.14541	4.30732
GZMK|A	1.56592	2.18601	2.97794	1.30842	3.2417	3.2885	2.2165	2.4491	3.35721	6.18873	4.21575	2.40236	3.34887	4.03297	2.08056	3.22769	4.59021	3.83861	2.31818	1.24453	1.58077	6.66691	4.07455	2.66878	3.18565	6.2273	3.52149	2.18569	1.71753	5.20679	1.61356	1.87315	1.10173	4.2848	1.74214	1.90218	4.28045	5.34373	1.81987	1.04926	4.54294	2.70103	0.972514	5.70721	5.22866	4.32962	1.86048	2.84485	5.64568
MAP4K1|A	3.02598	1.10281	2.75087	1.48769	2.62684	3.68623	2.70288	1.52531	3.10753	4.27328	3.47684	2.18031	3.04867	2.82401	1.76348	2.96691	3.56121	2.69486	2.06451	2.14314	1.57572	4.1747	3.87575	2.86242	2.26087	4.24474	1.91202	2.21905	1.83047	3.26598	1.52908	2.12902	1.09325	3.585	2.23884	1.98087	3.35873	3.99572	1.24333	1.32507	3.28615	2.11313	0.954687	3.84132	3.84397	3.09651	1.93985	2.63405	4.30501
TBC1D10C|A	2.10149	2.73569	4.06838	1.3644	2.80476	3.76065	2.68805	1.5008	3.50859	4.86184	3.76348	2.8002	2.8024	3.07119	1.7958	3.444	3.56843	2.75583	1.88976	2.06386	1.9211	4.43284	4.17947	2.74781	2.14627	4.20835	2.04669	2.91108	1.95513	3.55468	1.63257	2.2869	2.63513	3.71981	2.41656	2.21412	3.49531	4.09084	1.44944	1.29025	3.33922	2.31323	1.47676	4.49536	3.84969	3.30929	1.99946	2.76788	4.29609
ITGAL|A	2.90745	2.02189	3.1031	2.12359	3.61544	5.14281	3.69755	2.19007	3.83176	5.34261	4.91083	2.54311	4.61439	3.88831	2.10712	4.15369	5.06608	3.35914	2.55448	2.12997	2.38661	6.04407	5.67654	4.4634	3.1784	5.88766	3.32268	2.58172	3.09478	4.49018	2.35493	3.49698	2.05736	4.75744	3.15953	3.14599	3.69929	5.65253	2.04074	1.68771	4.54689	2.88509	1.77605	5.10488	5.79463	4.53793	2.70452	3.6766	5.93855
TRAT1|A	1.1798	1.28194	1.23922	1.02032	1.48125	2.68352	1.33382	1.0866	1.93772	3.72698	2.11041	1.08328	2.33096	2.44554	1.40356	2.23194	2.54928	2.27245	1.26492	1.22242	1.13325	3.66884	3.18447	2.48179	1.66045	3.90491	1.59441	1.03938	1.06427	2.66799	1.12394	1.10349	0.945588	2.72019	1.50972	1.44112	2.37919	3.51234	1.10928	0.969494	2.84437	1.2402	0.945588	2.58578	2.95024	2.36366	1.28877	1.96752	3.44488
KLRB1|A	1.63415	1.31389	3.12247	1.07009	2.49259	3.46694	2.54204	0.809704	3.0521	3.63257	3.61998	1.49782	2.11111	2.63244	1.32248	3.06507	2.3565	3.14953	1.83514	1.65239	1.90935	4.16732	3.09294	3.7877	2.20182	4.02794	2.04734	2.23601	1.39066	4.06331	1.76081	2.08475	1.66788	3.32323	2.36765	1.29677	2.75214	3.32564	1.10796	1.31405	4.26299	1.86812	1.49773	2.02713	3.27812	3.27912	1.84735	2.0059	4.30307
FGL2|A	3.6523	4.46995	4.42222	4.08869	4.41095	6.52829	5.24339	3.27127	5.03812	6.15794	6.07596	4.02938	6.69787	5.02718	3.3994	5.9001	6.5251	5.1818	4.2739	3.34463	3.50697	6.94251	6.5348	5.7947	4.61853	7.07521	5.47458	4.52928	5.40588	6.27709	2.99855	5.36793	2.60192	5.90448	5.17568	4.44329	5.78509	7.1265	2.90836	2.57462	6.39997	4.60815	2.52831	6.38405	8.06409	6.21676	4.27229	4.64794	7.31072
IL18BP|A	3.37214	1.70169	2.54761	3.29796	3.2188	5.48431	3.53188	2.61342	4.13128	4.38726	5.2867	2.70809	4.03899	4.14583	2.0868	4.11009	4.85022	3.15496	2.77356	2.75535	2.83076	4.87877	6.20593	3.59324	3.28137	3.92167	3.21907	2.38419	3.63636	3.75587	2.03058	3.1449	3.38392	4.34673	2.55348	3.11071	4.48481	4.10996	2.17816	2.49292	4.00811	4.19057	2.18193	4.54147	4.71233	4.0944	2.93247	3.91163	5.62376
TAP1|A	7.0271	7.41107	8.3946	7.57476	9.30962	9.64146	8.80328	8.48331	8.428	9.27553	9.55634	8.22366	9.16404	9.55534	7.95049	8.86115	9.80715	7.57706	7.07708	8.20726	7.54564	9.68152	10.1033	9.54317	8.91172	8.10401	8.18916	7.25216	8.5962	7.73607	6.14105	7.40265	7.322	9.97499	8.78527	8.73081	9.66915	8.16273	7.11427	5.1472	8.51623	9.68505	6.79214	9.85843	9.86442	8.31656	8.25204	9.07331	9.39206
HLA-F|A	6.44618	6.53895	9.17538	6.92095	8.31598	8.11094	7.68354	7.60726	7.79641	8.35114	7.92814	8.74699	7.52687	8.87343	7.2865	7.0754	8.53907	5.30359	6.26217	7.72713	7.08968	7.87415	8.63278	7.53175	7.66763	6.83884	7.46292	7.05488	7.35466	7.26819	4.38222	6.10392	6.56115	7.80907	7.29224	7.32222	9.49845	7.38709	5.97815	4.15231	6.95034	7.80803	6.78344	8.74835	8.52468	7.46189	7.14805	7.74331	8.12441
FBXO6|A	4.4736	6.3687	5.72895	4.37934	6.15416	7.42604	6.36169	5.22236	5.09062	6.40625	7.15339	4.48979	6.13097	6.91748	5.54781	6.35137	7.67192	4.79259	4.3811	5.72648	5.31343	6.59955	6.92601	6.20404	5.96142	5.09788	5.85445	4.80602	4.95744	4.98226	5.25638	5.76732	4.67778	5.76481	5.24669	5.45717	6.80993	5.54267	6.14925	4.09196	5.13802	5.55904	4.6123	7.51627	6.78719	5.96237	5.68525	6.66775	6.24195
UBE2L6|A	7.04464	8.52416	8.28957	8.49003	9.18612	9.57739	8.94802	8.30232	8.22582	9.03999	9.04852	7.77366	10.1563	9.61717	8.89285	9.48702	10.2026	7.18454	7.69506	8.03626	8.33659	9.46809	9.58687	9.41972	9.01684	8.04192	8.37111	8.4977	8.57599	7.69861	6.89473	6.22562	7.45559	9.26151	7.98669	8.68151	8.92207	8.98729	7.79027	5.20631	8.45922	9.72795	7.30512	9.80088	9.35662	8.18706	8.40619	9.08768	9.16983
BATF|A	5.65448	3.52975	6.08889	3.84183	4.9062	5.45742	4.78268	3.8629	5.62856	5.89722	5.18882	5.19577	4.88944	5.09446	3.5491	4.62825	5.50511	4.15673	4.45303	3.10662	3.99576	5.61499	6.29713	4.35504	3.9512	5.61765	4.37034	4.79564	3.58335	5.65367	3.30594	3.70644	3.51523	5.13195	3.55632	3.07003	5.70944	5.48795	3.01944	3.64275	5.09686	4.21215	3.0219	5.74861	5.7116	5.22812	4.86644	4.44468	5.98672
IL2RG|A	5.27544	3.41172	5.49739	4.55365	5.23564	6.60377	4.9649	3.79705	5.58949	7.03247	6.31466	4.36218	6.15235	5.84728	4.53506	5.93419	6.31029	8.22997	6.24961	5.39413	4.9367	7.2502	6.45004	5.85633	4.89593	6.97411	5.26513	5.10002	5.35815	6.10431	4.11699	4.81859	3.44034	6.20825	4.81134	4.40369	6.77411	6.87629	3.78963	4.98572	6.71955	4.51432	3.68683	6.80328	6.74241	6.34463	4.78254	5.03534	7.06511
TLR3|A	1.39491	1.69464	2.4349	1.37531	1.84414	3.76124	4.02033	3.65008	3.52929	2.89579	4.49983	1.92203	4.5238	3.80915	3.49374	3.87883	4.73685	2.77926	2.04474	0.831424	2.50704	3.80955	4.32379	4.29945	2.10913	3.50129	3.1617	2.8688	2.60062	2.78683	1.92361	1.79857	3.03635	4.45833	2.92008	2.64202	3.43181	3.26478	0.96544	1.78817	3.03994	3.183	1.51149	4.11675	4.6466	2.58572	2.36654	3.55448	3.72403
CST7|A	4.50298	3.98815	5.76001	3.61386	4.51697	5.87339	4.55533	3.47012	4.68688	6.93063	5.80745	4.26149	4.98993	5.94758	4.22409	4.83705	6.25959	4.81516	4.89473	3.37866	4.44409	6.60778	5.19181	5.59399	4.30814	6.85908	4.44466	4.5224	4.59606	5.97667	4.04603	3.70366	2.95187	6.0082	3.99134	4.26133	6.43546	6.19461	3.10867	3.43523	5.78498	3.92542	3.53119	6.39115	6.15533	5.42783	3.73377	3.73833	7.344
LAP3|A	7.15882	6.90661	6.96139	7.42709	7.97431	9.39007	8.24461	7.62441	7.67112	8.77503	9.28475	7.45644	9.22345	9.02286	7.38477	8.83352	9.85633	7.90464	7.43231	7.53656	7.5832	9.1317	9.5419	8.4144	8.0818	8.00468	7.53713	7.77389	7.46683	8.15959	7.33167	7.43888	6.53248	8.34048	7.36697	8.22464	9.46163	8.58207	7.51145	5.36542	7.99873	8.33772	6.64715	9.9522	9.63253	8.71743	7.48784	8.70087	9.51269
SAMHD1|A	5.49842	5.46183	6.68513	6.6955	7.30094	8.19087	7.57931	5.71581	6.51347	7.22239	7.95161	5.7107	8.13542	8.34163	5.45803	7.06304	8.31155	6.43619	5.18349	5.39419	5.22502	8.55259	8.008	7.92544	7.39094	7.56652	6.72478	6.04996	7.08553	7.12486	4.42594	6.1635	5.21938	7.78648	6.26106	6.98959	7.13013	7.54255	5.58054	3.91477	6.65293	6.88482	4.46332	7.79377	8.82532	6.8709	6.19067	6.62288	7.77712
HLA-DOA|A	2.1436	1.66538	2.82156	3.11815	2.7532	4.86302	3.67447	2.07702	3.1174	4.12952	4.78952	2.44396	4.21153	2.85187	2.30521	5.6821	4.65472	3.49716	3.13043	3.48323	2.4371	5.68659	4.91247	3.62172	3.24604	5.208	4.31789	3.0773	3.99891	4.50052	1.65167	3.54525	2.5041	5.12897	3.84376	1.94827	4.6797	5.08376	1.50875	1.56707	4.61174	3.22952	1.76427	5.25867	5.12449	4.77497	2.65595	3.40245	5.23961
CORO1A|A	4.81658	4.75443	6.3961	5.36548	5.7869	6.76594	5.47532	4.17388	6.17379	7.68633	6.51469	5.34444	6.21547	5.87498	3.7015	5.94747	6.99375	5.87485	4.75138	4.51661	4.91709	7.33294	6.85386	5.99077	4.76295	7.39083	4.59899	5.82313	5.29241	6.51795	4.09375	5.43656	4.34862	6.46945	4.91114	4.71359	7.24378	6.9902	4.82021	3.94458	5.91881	4.77397	3.86809	7.11679	7.79356	6.00435	4.82271	5.2398	7.68463
ICOS|A	2.17127	2.32013	2.38414	2.19091	2.78391	4.42517	2.68666	2.69668	2.73552	4.35427	3.12171	2.04339	4.0852	4.07852	1.58345	2.33315	4.28365	3.17831	2.58228	1.33534	2.06511	3.91902	4.09874	3.73705	2.54976	4.34322	3.00615	2.68737	1.53323	3.46876	1.52662	2.28679	1.11565	4.64647	2.95546	2.15398	3.57482	4.24524	1.71774	0.638599	3.53852	2.66304	1.21461	3.59424	5.19243	2.59474	1.78453	2.24526	4.40889
ARHGAP9|A	3.51285	2.74906	4.1426	2.42559	3.82604	4.50202	3.66563	2.41926	4.3214	4.99185	4.42668	2.81978	3.59765	3.69211	2.79637	4.23709	4.33625	3.18198	3.29443	2.93236	3.07792	4.9064	5.03219	3.84763	3.28471	5.06923	3.01022	3.4476	3.36505	3.98204	2.53292	3.11814	2.26866	4.59612	3.44682	3.07924	4.51207	4.71634	2.14993	1.72401	3.83894	3.33329	2.05397	5.07858	4.87291	3.69897	2.92158	3.53011	5.00304
SLAMF6|A	2.05358	0.845747	1.53553	1.1524	1.85241	2.71489	2.26832	1.25071	2.36372	3.71671	3.4013	1.2057	2.51022	2.35085	1.66035	2.45904	3.39008	2.28146	1.70285	0.870471	0.931415	4.22876	3.2296	2.90032	2.45975	4.4472	2.24363	1.09542	1.28545	2.91636	0.892131	1.55415	0.744423	3.24912	2.0322	1.35947	2.02589	3.79417	0.895496	0.404213	3.62504	1.73353	0.645576	3.1586	3.61829	2.96635	1.3607	1.66668	4.3075
RASAL3|A	3.25087	1.7484	4.06138	2.38563	3.50874	4.36196	3.16526	2.15388	4.14758	4.93622	4.20318	2.83481	3.78419	3.4634	2.33945	3.91137	4.20315	3.09701	2.75818	2.36287	2.73098	5.06136	4.59946	3.60068	2.77364	4.91527	2.50695	3.45607	2.60277	3.91142	2.24766	3.416	3.13801	4.27076	3.00759	2.85404	4.15943	4.57588	2.30691	2.24842	3.96602	2.9323	2.03909	4.80817	4.64122	3.60595	2.31186	3.24222	4.95072
EOMES|A	1.24719	0.986234	1.10572	0.744323	2.16917	2.99202	1.24055	2.04966	2.07884	3.72078	2.58651	2.51089	2.08459	1.79244	1.12861	2.98439	2.83738	1.92625	1.17832	1.13054	1.02492	4.59472	2.11278	2.19276	2.32846	4.15408	2.41129	0.890988	0.940262	2.77874	1.44008	1.54039	1.1827	2.35332	0.891583	1.73552	2.53762	3.55427	3.56797	1.34942	2.60545	1.03376	1.16518	3.75605	3.52708	2.44597	1.05554	1.42143	3.30015
HSH2D|A	2.96531	2.23572	3.09252	1.71275	3.26994	3.20271	3.83449	2.02041	3.8833	4.63772	4.25749	2.34905	3.4393	4.70921	2.0747	2.91217	3.50063	2.55477	1.67754	1.53963	2.39806	3.97473	3.78339	2.61066	2.09506	3.79892	2.26714	3.70495	2.36072	2.67196	1.42814	2.17736	1.50247	3.89734	2.62343	3.05407	3.63669	4.09029	1.83906	1.61827	3.06796	2.26955	1.31468	4.00643	4.56921	2.35461	2.60159	2.84655	4.30206
SASH3|A	3.73214	3.56595	4.70563	3.47886	4.35616	5.6232	4.64247	2.84642	5.08855	6.30107	5.6072	3.84213	5.31317	4.87123	2.90918	4.67238	5.79183	4.65911	3.53901	2.92837	3.74687	6.49768	5.87093	4.81878	3.88825	6.50445	3.93581	4.35002	4.05887	5.54692	2.98329	4.52367	2.52638	5.3849	3.98232	3.51831	5.34105	6.26131	2.65994	1.93065	4.91433	3.7326	2.27982	5.66335	6.68184	5.18775	3.50886	4.23542	6.18398
APOL6|A	3.99218	4.33025	4.85999	4.68823	5.82178	6.65465	5.89974	5.27325	4.80159	5.97018	7.12034	3.86683	6.70261	6.06449	4.91577	5.94369	7.00342	4.41102	4.92465	4.245	4.50787	7.13526	6.77447	6.41078	5.85849	5.97224	5.63916	4.34337	5.66687	5.4423	3.35623	4.29784	4.43158	6.75454	5.74656	6.46661	5.7281	6.49716	3.56181	2.59715	6.19963	5.94156	3.34222	6.24857	7.54028	5.59574	5.60393	6.48181	6.62963
PTPN7|A	2.61833	4.01073	3.23053	1.93241	3.06715	4.12829	2.84673	1.80088	3.42961	4.13417	3.84017	2.14656	3.40372	3.00216	2.31758	3.35436	4.02366	2.91161	2.40013	1.84785	2.11025	4.45453	4.26466	3.29779	2.60681	4.45632	2.61517	2.59374	2.49469	3.46423	1.705	2.67524	2.25965	3.59596	2.52918	1.96177	3.15029	4.09305	2.66336	1.03164	3.44039	2.28599	1.44998	3.99212	4.16209	3.51823	2.23808	2.71174	3.98413
ITK|A	2.2233	1.46163	1.77107	1.71511	2.0451	3.94332	2.24393	1.67905	2.53883	3.60585	3.35067	1.37547	3.47362	2.6869	2.52659	2.52579	3.78392	2.65513	2.26591	1.71365	1.43444	4.47465	4.15604	3.57686	2.62349	4.52688	2.25795	1.76788	1.73621	3.27264	1.67914	2.26312	1.22793	3.60066	2.25817	1.88413	2.40375	4.85693	1.40202	1.14228	3.81573	2.16251	1.07245	3.17742	4.32776	2.74584	1.87429	2.03438	4.48127
SKAP1|A	1.74223	1.66685	2.9133	2.00039	2.38217	2.86712	2.31785	1.54772	2.69372	3.7331	3.12738	1.84365	2.65395	2.55524	2.15269	2.84451	3.18453	2.83539	1.74898	4.39878	1.89292	4.04719	3.40467	2.87233	1.99922	3.80861	2.20149	1.91598	1.60408	3.49235	1.4487	1.80859	2.78784	3.12889	2.31161	1.6147	2.65317	3.52826	1.49481	1.08896	3.02211	1.88614	0.990764	3.50657	3.28842	3.13852	1.96501	2.31015	3.75075
GIMAP4|A	4.51718	4.61194	4.34162	4.85705	4.7018	5.598	4.96682	4.02648	5.68013	6.65961	6.06243	4.01598	5.65656	5.3135	3.61395	5.59402	6.41105	4.83616	3.74215	3.64298	3.48005	6.97667	5.97641	5.0749	4.88807	6.61209	4.78497	3.91224	4.85002	6.56121	3.48995	4.66004	3.64804	5.15181	3.52678	4.06166	4.95066	6.79324	3.48166	4.73605	5.96396	4.72406	2.28176	6.36975	7.22587	5.83482	4.19956	4.64932	6.74566
APOL4|A	2.85956	4.28461	3.3614	1.9594	3.00812	5.20036	3.66735	2.22878	3.8954	3.98403	4.90504	1.93528	4.62356	2.10512	4.90824	5.23477	5.2192	3.98405	2.09425	4.25602	1.75464	5.37777	5.82376	4.58832	3.46415	4.333	4.14425	2.75764	2.87382	4.10309	1.08417	1.98662	2.99595	3.62033	4.56013	2.777	3.6841	3.85861	3.26464	2.62569	4.78209	3.58739	1.76232	4.86937	4.90569	4.66993	3.68047	4.83505	5.01156
GZMM|A	1.86915	1.09556	3.7863	0.54928	1.90728	3.07005	1.92865	1.21465	2.43237	4.82131	3.28284	2.55114	2.61872	2.91056	1.4844	2.46125	3.31521	2.63018	1.54195	4.61859	1.64227	4.59465	3.14463	1.989	1.71037	4.15819	1.81564	2.91928	1.03613	3.19585	0.980388	1.76139	1.72157	2.69961	1.44384	1.67867	3.02059	3.39309	1.03967	0.643913	3.01009	1.62451	1.11799	4.21181	3.44845	3.08479	1.56437	1.85227	4.74302
HLA-DRB6|A	3.38237	4.55567	3.91594	3.69836	5.56632	5.81632	4.70175	3.72557	4.16259	5.87872	6.16284	5.92535	5.64542	6.85155	4.24575	6.81392	6.40128	5.46965	4.99672	5.00101	4.79637	6.94686	6.97227	6.34802	5.62027	6.69739	4.19825	5.22447	5.66117	5.62248	3.82352	4.5259	3.75122	6.78558	4.93484	4.57126	6.81694	5.3768	2.85608	2.58221	5.36825	5.02347	2.79223	7.10628	5.79558	6.07623	4.78764	4.69634	6.64459
CD52|A	4.17347	7.32703	6.80845	4.99507	5.59331	6.63682	5.34679	3.47068	6.02397	8.04794	6.68625	5.57696	5.71929	6.00222	5.31445	6.52754	6.28633	6.61544	5.0742	5.35003	5.73212	7.93966	7.15436	6.24806	5.14166	7.54326	5.25756	6.32809	6.12659	7.2992	4.38222	6.8047	3.35796	6.6189	4.76243	4.36145	7.60298	7.14827	5.8498	3.0014	6.28294	4.42656	5.07583	7.27216	6.58794	7.52028	6.11808	5.45442	7.75951
BTN3A3|A	3.61193	4.07623	5.1056	4.48999	5.00738	6.02519	5.21756	5.38193	6.20463	5.33118	5.61691	4.34396	5.96904	5.96326	5.15825	5.50096	6.34004	3.89492	4.37178	4.90785	4.98277	6.42484	6.75677	6.08505	5.44766	5.72764	4.96294	4.23011	5.6486	5.02685	2.47991	4.37532	4.66831	5.74921	5.61912	5.1606	5.91817	5.58214	3.98575	3.5393	5.53602	6.05297	3.10157	6.25785	6.7209	5.02391	4.88258	5.15925	5.97896
LGALS2|A	2.47289	1.6873	4.06028	2.83762	2.21563	4.8162	3.16941	1.71709	2.81755	4.50083	4.52202	3.91516	4.32574	2.50288	2.36418	1.20061	4.43014	1.12827	2.85882	1.42829	3.44048	5.44722	5.45645	2.58257	2.99312	5.10108	3.83001	3.68087	3.56186	3.9497	2.01368	2.98556	1.98978	4.49336	3.75937	2.97111	4.02372	4.83849	2.44899	1.31114	3.84625	2.22857	2.65193	4.82201	5.83597	5.64937	3.54282	2.91376	4.0623
STAT1|A	7.3116	7.13905	7.2492	7.73434	8.75218	10.3266	8.91471	7.79954	7.69262	9.37187	9.6663	7.55176	10.1993	9.24837	8.72855	9.90738	10.5537	8.13656	7.39701	7.50255	7.70531	10.1863	9.99831	9.99156	9.51443	8.74635	8.75613	7.7519	8.57776	8.06913	7.33972	7.88157	7.19602	10.1345	8.66951	8.92986	9.5372	9.23932	7.60999	5.15102	8.50116	9.76248	6.60541	9.78721	10.7265	8.69302	7.96882	9.39361	9.84983
APOBEC3G|A	2.55913	5.11929	4.15007	3.63675	4.08792	4.82419	3.67281	4.31889	4.47444	5.16921	4.54041	3.29274	4.43686	4.85472	3.91003	4.64953	4.30043	3.47822	4.11798	3.80802	2.62548	5.29339	4.76265	4.35284	3.62693	4.59571	3.36105	3.13154	2.90939	4.0391	3.66177	2.48375	2.97735	5.16418	4.35701	2.86617	5.60922	4.32251	1.61276	2.29179	5.13289	3.69725	1.71519	5.20685	5.70911	3.69499	3.00244	4.28768	4.94677
AIF1|A	4.99426	5.68655	6.56642	4.91285	5.79411	6.0463	5.67662	4.78956	5.22963	6.34596	6.41841	6.42451	5.52437	5.50164	4.17083	6.40836	6.27883	5.44641	5.43543	4.41555	5.25416	6.73488	6.54891	5.2051	5.22099	6.53025	5.62033	6.15887	6.01703	6.74355	4.47381	4.78397	3.91203	5.76542	4.64951	4.05235	7.8344	6.38889	3.75961	2.98458	6.33765	4.87245	5.20033	6.98665	7.05876	6.32338	5.35709	5.67539	6.78766
TNFSF13B|A	3.1815	4.42925	3.79287	2.93409	3.74527	5.42851	4.41219	3.4617	4.64398	5.42225	5.55997	3.30159	5.38246	5.8482	3.39295	4.8946	5.2116	4.39536	2.97262	3.02923	2.75919	5.95119	5.96714	4.73822	3.99431	5.15924	4.28206	2.96488	3.59677	4.19893	2.41656	3.31967	3.73098	4.76289	3.51028	3.80414	5.14761	5.73027	2.29328	1.84951	4.69681	5.06731	2.86596	6.5316	6.9868	4.85722	4.10973	4.36196	5.42568
NAPSB|A	2.64726	1.90402	4.72437	2.7555	2.69737	4.70613	3.40444	1.27916	3.21284	5.79739	3.81583	2.90712	4.69991	3.77629	2.57846	2.70961	4.67997	3.39591	3.36029	2.14694	3.15749	5.8	4.36326	3.10115	3.18831	5.04172	2.45837	4.61843	3.35427	5.07738	1.72359	3.77532	1.71672	5.33683	3.26672	3.72924	5.01604	4.79671	1.81303	1.74778	3.57045	2.54828	1.77247	3.63164	6.24625	4.28069	3.10819	3.13027	5.8072
IFI35|A	5.95837	7.1525	8.39556	6.13752	7.95796	7.95721	7.22474	7.28121	6.03096	8.06089	7.70645	8.14476	7.85438	8.74865	6.42071	7.74796	8.29036	5.77954	5.0777	6.10126	7.03438	7.62629	7.5978	6.97702	7.03744	6.21932	5.71883	8.3164	6.18255	6.48526	6.0518	5.64958	5.81826	7.63597	5.50387	6.79688	8.40549	6.78851	5.59364	4.41323	6.59317	7.27199	6.86356	8.70885	8.2534	6.31807	6.52624	7.5466	7.80313
IRF8|A	3.83867	3.34605	3.2973	2.99367	3.58684	5.49713	4.54732	2.70865	4.81898	5.92886	4.80006	3.14774	5.81355	3.81395	2.84141	4.10052	5.55499	3.78715	2.96575	3.35681	2.9605	6.24908	5.45379	4.35046	3.70206	6.05327	3.6668	3.65417	3.82033	5.53954	2.64781	4.63045	2.79395	5.54521	3.96851	4.00995	4.53694	5.83017	2.52368	1.84609	4.76692	3.57787	1.87297	4.97345	7.25256	4.58387	3.12915	3.78272	6.18856
CD5|A	2.42862	1.46787	2.49937	1.92185	2.42013	4.14197	2.8577	1.88148	3.30567	4.7459	3.53477	1.94591	3.9435	3.11237	2.2239	2.51328	3.97109	3.35502	2.46416	1.82556	2.00221	4.69442	4.15021	3.22446	2.4621	5.22694	2.39433	2.1022	1.95677	3.84004	1.89842	2.84203	1.25498	3.97596	2.50387	2.48008	2.88266	4.98053	1.53752	0.93772	3.58902	2.2824	0.969864	3.41804	4.36622	3.34377	1.71227	2.1604	4.68828
C1QA|A	7.60338	6.50121	9.37967	6.19903	8.52984	9.25338	7.97423	7.67734	8.04192	9.02658	8.68226	9.41053	8.3562	8.80539	6.71945	9.55532	9.67353	7.61027	7.26379	6.12209	7.17962	10.0825	9.96643	8.0185	8.01829	9.24444	8.13537	8.4128	8.59838	8.92851	6.50406	7.04244	6.00913	8.60577	6.94424	6.04646	10.1351	9.45305	6.01333	5.17591	8.81272	8.32954	7.82011	10.8947	9.80724	9.74592	8.15447	8.67855	9.98241
CLEC10A|A	1.49985	2.52128	2.3693	1.85336	2.21204	4.86898	3.27806	1.32847	1.65281	4.95739	5.01634	1.85601	4.01237	2.23787	2.00026	2.06595	3.5743	2.49798	3.40673	2.24656	1.96792	5.40987	4.63877	3.11649	2.43357	5.74154	2.82589	3.75062	2.96124	5.10252	1.52111	3.47366	1.2757	3.938	2.9186	3.1732	1.70418	3.72262	1.62322	1.23144	4.91103	1.61363	1.47071	3.00542	4.80986	4.78865	2.16324	1.98271	5.75834
MS4A6A|A	3.59486	4.57697	4.02085	3.40658	4.2856	5.13241	4.5332	3.49845	4.28685	5.00864	5.32217	3.73157	5.20589	4.59816	3.1424	5.43676	5.47183	4.2138	4.07647	2.88648	2.92955	6.03903	5.46825	4.52781	4.51498	5.917	4.42274	4.37985	5.03885	5.60786	2.88338	4.21774	2.56231	4.73671	3.59886	3.56156	5.61485	5.9562	2.77936	2.27694	5.29008	4.30279	2.37347	5.98379	6.86333	5.06102	4.16629	4.48813	5.91357
GIMAP7|A	4.12463	4.04725	4.01348	3.93235	4.83257	5.3392	5.05911	4.09034	5.74862	7.27915	6.25602	3.32837	5.56206	5.62919	3.14887	5.48189	6.16188	4.31632	3.35634	3.21194	3.28443	6.98702	5.45795	4.68395	5.18451	6.64339	4.4327	3.22177	4.41995	6.97261	3.04869	4.45314	3.41866	4.93021	3.43871	3.98948	4.52266	6.85618	3.52371	4.41907	6.16376	4.6988	1.4656	6.16183	7.1441	5.71685	4.19663	4.21722	6.60533
GIMAP2|A	2.90025	3.96974	2.62962	4.20316	3.34217	5.08379	4.32733	2.69645	4.7238	5.37271	5.12224	2.40652	4.83363	5.46848	3.42478	5.36744	5.43765	3.3877	3.62273	4.11541	3.80558	5.63268	5.15764	4.72337	4.29947	4.89609	4.19309	3.34112	3.66721	4.92387	2.32798	3.58606	4.47118	4.23551	3.62267	3.8719	5.08504	5.45188	2.16535	2.52843	4.90502	4.46464	1.37976	5.20879	5.92275	4.52382	2.91078	5.81192	4.97535
DOK2|A	3.98669	3.15426	4.2014	3.10157	4.00719	5.20027	4.10512	3.24341	4.38663	5.34462	4.89409	4.24318	4.62735	4.24943	2.67488	4.59758	5.23423	3.9924	3.12939	2.97271	3.60228	5.51915	5.48749	4.34362	3.30616	5.74802	3.83264	4.08857	4.0659	4.97917	2.93517	4.27029	3.0359	4.54791	3.47902	3.15788	5.17896	5.39152	2.47567	1.7041	4.64716	3.54665	2.77767	5.72834	5.96113	5.07164	3.52381	3.91821	5.54503
SLAMF7|A	4.17435	1.99609	3.98257	3.20054	3.05927	5.99288	4.83192	2.46078	2.81126	6.00293	6.4329	4.44434	6.83284	4.02817	4.65322	3.78969	5.43352	4.18197	3.11073	3.88907	4.44025	6.36723	6.05668	6.08857	4.21974	6.65663	6.0845	6.03806	4.82266	4.48745	1.97614	3.53339	2.14715	5.03956	6.2744	3.82003	3.89354	5.7055	2.16805	1.73923	6.34597	2.8441	3.83515	5.31433	6.48823	5.41986	2.90484	3.87619	6.83484
LOXL2|A	7.28225	5.71812	4.04462	6.41911	4.70559	4.44862	4.41434	5.93784	6.44136	4.06426	4.71654	2.71763	5.1696	4.21527	3.92346	4.95836	5.85667	4.97488	6.1772	6.44303	5.1799	6.20531	4.24507	5.45443	3.95709	5.49148	5.21253	4.08156	4.76274	5.04103	4.40534	5.39966	6.51959	5.56552	4.78181	4.06392	5.81928	6.17809	4.53813	5.39229	5.55056	6.80736	2.3698	4.40475	6.69981	2.80216	2.80656	4.36851	4.96445
HLA-DQB1|A	6.60346	3.58447	7.43434	6.38026	5.19894	7.88037	6.1575	3.75858	5.60986	6.268	5.78832	6.46985	6.55867	5.69079	3.31984	7.40751	6.76181	6.60953	4.40417	5.52249	4.59406	7.88198	7.96994	6.10538	5.82721	6.95948	7.35316	5.95069	6.72899	7.27372	4.32003	6.40636	4.63846	8.20814	6.1305	4.70319	8.43375	7.35031	4.10769	3.38247	7.22941	7.28571	4.46485	6.71146	7.34888	6.79008	5.4563	6.65091	7.68947
C1QB|A	6.90317	6.73195	8.92682	6.16157	8.17638	9.33607	7.60169	7.11316	8.19212	8.5296	8.50959	8.40082	8.45364	8.47166	6.26418	9.22293	9.68844	7.63327	7.13869	5.74586	6.69561	9.79349	9.89657	8.20799	7.80165	9.07895	7.91523	7.79365	8.64882	8.19771	6.04311	6.80935	5.48807	8.28124	7.05516	5.71121	9.82153	9.38901	5.60877	4.95026	8.36787	8.1888	7.14763	10.4942	9.80414	9.46585	8.05247	8.38633	9.76418
DDX58|A	5.12293	5.67634	5.8464	4.52229	6.6573	7.61395	7.0844	6.90002	5.6851	6.95714	6.26138	6.49601	7.12215	7.76218	5.03672	6.35444	7.013	5.19626	4.06822	3.27618	6.83126	6.82241	6.04821	7.34753	7.15304	5.71287	5.48151	6.16324	6.56257	4.87644	4.27941	4.89321	4.704	6.55889	5.23413	7.64816	6.60969	6.8264	6.69255	2.29933	5.52813	6.66797	5.21525	7.74353	8.25806	5.66207	5.36516	5.12095	7.25993
RNASE6|A	5.07551	4.83714	5.01516	4.5497	5.30281	5.53828	5.3264	4.01862	5.5881	5.51266	5.81456	4.70406	5.74308	5.15485	4.00205	5.575	6.30291	5.59073	4.64154	3.6589	4.05243	6.74382	6.2474	5.34981	5.14023	6.85952	5.26129	5.02056	6.09568	6.22764	3.77002	5.07619	2.93397	4.79184	4.56863	4.15024	6.43386	6.26518	3.29816	2.50962	5.72737	4.6439	3.54728	6.48424	7.34106	5.75341	4.28482	5.12484	6.89406
CCL5|A	5.09556	9.67674	9.01621	3.91171	8.9254	7.44462	6.75015	6.54307	8.68999	8.96247	8.27686	6.86376	8.25196	9.47774	4.75991	7.5687	8.30482	7.19135	6.07015	5.06977	5.9045	9.21387	8.28002	8.33732	7.37412	7.57534	6.47185	6.66095	6.76031	6.98668	3.73559	5.21648	3.80079	7.62224	5.97423	5.34069	7.83892	7.88806	5.55565	3.28044	6.64041	5.93072	5.75202	8.80563	7.56007	7.67444	5.68194	6.62514	9.01567
IFITM1|A	9.40287	9.98079	10.4744	8.69788	11.4205	11.5897	9.90861	9.63054	9.06004	11.0745	10.1568	9.73323	10.0939	11.3177	8.53262	10.1664	10.7135	9.78004	7.18977	9.47152	9.76991	10.2993	9.41873	9.04531	9.75222	8.94852	9.2533	8.72824	10.0258	9.17297	7.69895	8.11091	8.14756	9.70843	9.00432	10.1855	11.8194	9.42958	9.93497	7.12285	8.45918	10.7298	9.11968	11.616	11.1368	8.19003	8.79479	9.15308	10.0808
MPEG1|A	4.0604	3.46299	4.72793	3.60744	4.5593	6.21089	5.54897	3.65617	4.66448	5.78926	6.0751	4.75982	6.39973	4.66616	2.6735	5.32313	6.11224	4.59826	3.61553	3.07465	3.47303	6.42735	5.92829	5.85241	4.23685	7.61484	4.6527	3.4622	5.16104	6.36936	3.10717	5.23615	3.03775	5.20775	4.37148	4.64399	4.78441	7.32155	3.05897	2.38592	5.64961	3.97334	2.80954	5.50659	8.50826	5.18753	3.97081	4.24436	6.50863
PMEPA1|A	8.84633	5.5406	7.26993	9.00165	8.65389	6.21284	6.64912	6.57199	7.7331	6.58907	5.74374	4.67289	6.82806	7.37632	6.67305	6.88173	6.49826	5.91733	8.12273	8.43711	7.5142	7.2939	7.11198	5.83454	6.7206	6.9606	5.09982	7.57656	6.62766	6.79481	6.09529	8.27736	7.9135	7.77864	7.83336	6.36204	8.86689	7.69401	5.32616	7.16389	5.87692	9.21671	4.87491	7.21943	8.91651	5.25225	3.75301	7.82324	6.38546
CFB|A	4.34821	2.70079	4.96292	3.73855	3.93707	4.00526	5.20484	2.44582	3.03392	4.26221	5.14764	3.47834	5.42674	5.00274	3.82386	3.52612	5.60202	2.10624	3.62152	5.05996	4.03993	4.76753	5.44019	5.68454	3.99094	4.40469	3.56604	2.86946	3.87292	4.56662	2.46999	2.87528	2.21603	4.28834	5.13423	4.40969	3.50191	4.49417	4.07789	1.67898	4.00239	4.12814	2.65396	4.87022	4.77256	4.0214	2.1702	3.80934	4.68986
SLA|A	3.88286	2.98729	3.59094	3.83072	4.09271	5.003	3.82609	3.66144	4.45094	4.5926	5.21897	2.99009	4.37789	4.07011	3.95598	4.4036	5.51083	4.17057	4.39566	2.61571	3.51212	5.68398	5.53842	5.00503	4.68377	5.62712	3.69877	2.97377	4.50919	4.75594	3.34237	3.82442	2.43663	5.12352	3.29737	2.81104	4.30526	5.91845	2.37499	1.89696	5.82395	4.38261	1.8842	5.03496	5.90807	5.05408	4.02631	3.63224	5.5955
CYTIP|A	5.19594	3.56773	4.37794	4.29417	4.26636	4.97566	4.12593	3.34482	4.69764	5.77972	5.51326	3.05954	4.8983	4.89947	4.07711	4.25351	5.26743	4.95867	4.3961	4.12937	3.85006	5.96403	6.01285	5.09113	4.10615	6.51542	4.69962	3.6481	4.36375	5.1948	3.63217	4.22535	2.83359	5.83527	4.62211	3.27138	5.18888	6.22576	3.15851	2.26271	5.99812	4.253	1.87882	4.98773	6.06678	4.87528	3.9878	3.80495	6.63899
SDC2|A	8.18261	7.55761	4.84158	5.4736	4.59795	4.63311	3.86777	4.59475	6.41702	4.54493	4.21031	3.39757	4.83296	3.41899	4.52554	4.65837	5.82884	5.88385	6.15703	6.13072	5.1236	5.32759	3.87774	4.67886	4.15551	5.94424	4.54591	5.83703	4.9517	5.88647	5.49356	5.8065	8.6637	4.72248	3.58968	3.21397	6.87416	6.34007	3.98987	6.30885	5.06402	6.10421	2.42173	5.44426	6.66356	5.16262	3.46047	3.7071	5.61908
AOAH|A	2.37236	2.18713	3.79578	1.77116	2.97896	4.67444	3.02475	2.30809	3.17753	4.16313	4.43027	3.44207	4.52949	3.16447	2.46518	4.10311	4.53318	2.65427	2.84993	1.72018	1.96437	5.11315	4.94968	3.86315	2.93936	5.41728	3.2139	2.87149	3.21787	4.08147	2.25199	3.60121	1.60061	3.92512	2.48947	2.2617	3.74653	5.11339	2.00861	1.29203	4.28065	2.86894	2.14634	4.64998	5.92346	4.32129	2.95954	3.0816	5.54396
SPOCK2|A	7.10342	2.73304	3.67131	2.59832	3.49614	4.83001	3.36314	2.5994	4.14292	4.99479	4.58796	3.08709	4.48159	3.84409	2.78248	3.39907	4.73977	4.00633	3.27501	2.64696	2.72372	5.42619	4.96177	4.21886	3.23803	5.52157	3.25024	3.07589	2.77302	4.82669	2.59681	3.48068	1.51266	4.76222	3.02499	2.61082	3.76192	5.82197	3.08559	2.47648	4.56597	3.04747	1.49675	4.34147	5.25556	4.29751	2.29321	3.00315	5.61686
LCK|A	4.45544	5.38271	3.73648	3.52359	3.84495	4.97841	3.44443	3.8505	4.40337	5.75291	4.82689	2.88647	4.31975	4.17928	2.29301	4.35176	5.13818	4.04736	2.49026	2.94867	2.35331	6.04754	5.31922	4.63864	3.28436	5.74523	3.22021	3.42978	2.18836	4.84051	2.52902	3.97064	3.7123	4.87598	3.13638	3.02713	4.27305	5.72408	4.14276	0.907064	4.35124	3.59469	1.5205	5.27592	5.19588	4.35287	3.66815	3.42729	5.78422
COL10A1|A	9.22381	6.9289	3.237	6.03792	3.75098	1.37669	2.24906	2.84219	7.99459	1.53927	4.27569	2.22561	5.93062	1.36676	2.32267	4.4865	4.78838	7.4869	6.99084	4.82425	3.86033	6.08402	3.05376	3.8601	5.08124	6.1131	4.47146	4.01514	5.03471	3.9947	4.12171	6.98696	7.39154	3.75781	2.62744	0.985252	2.56135	8.1424	4.36564	6.39292	3.20732	4.82155	1.21193	3.41006	5.93388	1.74149	2.42747	4.51803	3.11958
CMPK2|A	3.9394	5.62238	4.91115	2.50559	5.79019	7.05017	6.80002	5.18187	5.48963	7.08658	6.86839	3.79374	7.93689	7.88507	4.09129	5.09326	6.99779	3.74417	2.8682	4.09907	5.13202	7.61711	6.32167	5.96174	5.56439	4.69688	4.71129	6.07349	6.73248	4.91684	3.42036	4.60095	4.11184	6.69644	4.57578	6.48535	6.69231	6.42671	5.40961	2.26776	5.02834	6.12688	2.37841	7.23684	8.38888	5.28528	6.25023	6.42872	6.61604
MX1|A	6.19371	5.19366	7.14842	5.33362	7.91606	9.13315	8.9562	5.77193	6.09206	9.02968	8.20181	6.81318	9.85688	9.32007	7.56844	7.93862	8.96299	4.29313	4.23822	6.20211	7.67186	9.45867	7.70036	8.2212	8.11478	6.37257	7.05401	8.29911	8.82018	6.17161	7.34859	5.74381	6.00537	8.44546	6.72355	8.40881	8.67573	8.61721	8.30275	3.84629	5.70597	7.34393	5.8169	9.95482	9.45922	6.50588	7.63484	7.51448	8.37573
HLA-DQA1|A	4.9511	2.74525	4.5046	5.19167	4.01468	8.19621	5.36233	3.84486	4.95572	6.65454	7.42978	3.84184	7.35371	4.56802	3.78597	7.25532	6.98007	6.37501	5.10391	3.32536	4.52234	7.1621	7.81677	6.78806	5.13699	6.68985	6.75752	5.6771	7.39547	6.35934	3.10351	5.83851	2.90471	7.54311	5.23468	3.19407	7.64512	8.16255	2.51554	1.43669	6.6615	5.05836	2.36562	6.37408	8.30677	8.09163	5.2715	5.18748	8.42083
GNLY|A	5.58719	1.64176	6.93506	2.82277	6.59395	5.29628	3.99675	3.74963	5.46278	4.82066	5.26809	6.78728	4.43025	6.13713	2.11537	5.11868	6.16196	3.99785	1.47876	3.02538	2.95438	5.69207	6.18459	5.51888	5.69258	4.25825	4.09885	5.18462	2.84484	6.72733	2.56834	5.10527	2.65533	6.1049	2.51865	2.93668	4.56965	5.31184	1.87276	6.07285	3.93004	5.42315	5.42701	7.16615	6.1291	4.39038	3.72521	3.09152	6.86377
EPSTI1|A	5.5546	5.63514	5.27987	4.65727	5.48403	8.05716	6.26284	6.26015	5.7126	7.04677	7.01596	5.3658	7.63944	7.63204	4.98552	7.11262	7.01948	4.44194	4.65475	4.36238	5.50751	7.2506	7.61519	6.37012	6.77238	5.91273	6.7665	7.27464	6.70552	4.87971	3.32548	5.13997	4.83109	7.32972	4.80538	6.90223	7.50746	6.00892	5.35723	2.4853	5.44442	7.09251	5.52981	7.97356	7.57276	5.61182	4.63113	7.08205	6.75014
HCP5|A	4.75344	6.76606	6.23549	5.97233	6.91972	6.90903	7.11339	6.8284	6.5288	7.15452	7.12077	6.57274	6.96584	7.71683	6.81914	4.78049	7.83824	4.29318	4.92929	6.80535	5.99193	6.71285	7.37388	7.5865	7.48867	6.04064	6.46679	5.58549	6.34297	5.91992	4.0686	6.40045	5.22397	7.56264	6.4021	7.24056	8.10982	6.92607	5.70734	3.19868	6.45464	7.02119	5.16459	7.99359	7.57629	6.15221	6.24826	7.14516	7.29468
IL10RA|A	3.95517	2.63181	3.22902	2.99692	3.76696	5.40758	4.22741	2.86528	4.30566	5.27657	5.2147	3.13992	5.23278	3.8728	3.39789	4.29225	5.12072	4.69698	3.78067	3.02608	3.25021	5.94561	5.98721	4.95826	3.67089	6.62443	3.94016	2.9198	4.06077	5.14606	2.97387	4.57957	2.57867	5.12399	4.00145	3.08556	4.28095	6.32554	2.47178	1.75272	5.0769	3.38934	1.7052	5.37674	6.55702	5.12677	3.15675	3.64034	6.18264
IFIH1|A	4.85801	4.76951	5.05044	4.83072	5.22114	7.05696	5.91061	5.82716	4.82491	6.36104	6.14226	4.43123	7.53169	7.15869	5.16736	5.71144	6.59621	4.11528	4.17175	4.64069	5.50391	6.84025	5.40914	6.35723	6.22914	5.15383	5.95329	5.71271	6.59999	4.20068	4.2008	5.17875	4.24061	6.21825	5.06997	6.19956	6.44628	6.32353	6.02862	2.4303	6.13213	6.82085	3.19654	6.82977	7.30651	5.0275	4.59844	5.48894	6.09976
COL12A1|A	8.04861	6.90899	6.4148	7.92139	7.48552	6.25199	7.74623	6.95282	7.89447	5.83072	6.54492	4.29035	7.7781	6.6199	4.82148	5.61239	7.6886	5.73341	8.21298	7.24019	6.4644	8.61784	5.61234	7.19236	7.06229	8.74872	7.20937	5.34844	6.21856	7.18855	6.52675	7.97642	7.77731	7.84308	6.01619	5.78198	6.28225	9.17946	5.726	7.2056	6.83609	7.70024	3.61589	6.86129	9.24762	4.06606	3.3564	6.73313	6.82015
IL2RB|A	3.69609	2.40195	3.70497	3.63359	4.41291	6.11282	4.21764	2.78321	5.71346	5.54341	5.53069	2.04997	5.68454	4.76979	3.46452	4.64691	6.05286	4.7739	4.06344	3.21212	3.20938	6.73951	6.49219	5.60843	3.84315	6.6722	3.99567	3.20549	4.29784	5.0537	2.85562	4.20639	2.77555	5.9243	4.63692	3.32734	4.43386	6.48019	3.0088	2.41694	4.70923	4.0091	1.49635	5.32507	6.87146	4.86929	3.27467	4.4169	6.62113
ITGA5|A	8.34842	7.51569	7.13567	8.68463	6.96583	6.82611	6.87012	8.28888	7.44212	6.27728	7.54125	4.55305	6.97642	7.71321	6.49509	6.78207	7.11533	5.69916	8.47938	8.33239	5.74912	7.49787	7.11723	7.00677	6.63777	7.12891	6.14864	7.26422	8.24969	7.27954	5.98537	7.43105	7.64282	7.04547	8.24891	5.99286	6.4339	7.59537	5.57974	6.2055	8.00088	8.62132	4.36886	6.44815	8.74896	5.93152	3.80906	7.77333	7.24594
SAMD9L|A	3.61255	2.99121	5.00999	4.80663	4.66123	6.59732	5.99034	3.97899	4.40792	5.90368	6.30158	2.81296	7.08044	6.89261	4.40648	5.27832	6.6297	3.37601	4.36615	4.66751	4.14256	6.72115	6.66771	5.73503	5.16257	5.75822	5.15063	4.45321	4.9793	4.52127	3.23525	3.64178	4.14813	6.13394	4.70963	5.73015	5.57433	5.84304	3.26921	3.00662	5.38636	6.18105	1.25962	6.35151	7.97254	5.17435	4.40515	6.84381	6.21169
BLNK|A	4.8331	3.19261	3.79593	2.85919	1.9081	5.73358	5.7012	2.41863	4.22582	5.63477	5.1681	4.21769	6.45009	4.85766	5.07539	3.69517	5.14669	6.00911	4.70206	4.52673	4.71167	5.74363	7.01077	5.32674	5.25388	5.24444	5.71649	5.82792	5.50712	3.07952	1.99774	4.95935	3.6974	5.47723	6.11828	5.94048	4.87606	4.13977	6.02111	3.15096	4.94902	3.29253	3.48851	4.05184	4.58421	5.39474	5.82005	5.52178	4.59631
CDH11|A	6.0572	4.84172	2.80243	4.35945	4.13281	4.36924	3.38502	4.52034	6.16014	3.63204	4.53384	1.99093	4.95441	2.30095	2.97442	3.43817	5.64725	4.63608	5.21671	4.71116	3.51611	6.06196	2.97434	3.89268	3.74455	7.0418	4.05053	3.42467	4.19631	5.3211	5.95882	5.95378	6.39161	4.11544	4.68466	3.3334	5.41437	6.82014	3.50511	6.06053	5.49637	5.30968	1.74183	3.66451	7.44818	2.80113	2.46801	3.19074	5.06372
C1QC|A	7.76692	7.54146	8.66662	6.99834	8.38793	9.64318	8.16712	7.63469	8.76082	8.6018	8.84795	8.20122	8.93276	9.04082	6.72898	9.4189	10.0495	8.13697	7.77619	6.36927	7.43384	10.1928	10.0274	8.43334	8.01392	9.57525	8.07144	7.91614	9.11907	8.69775	6.57546	7.66296	6.08736	8.48192	7.41916	6.70512	10.1497	9.96777	6.35311	5.13858	8.58798	8.18087	6.06706	10.7355	10.5229	9.31407	8.08128	8.61819	10.1398
COL5A2|A	10.2929	8.67749	8.12009	9.1278	7.00556	7.71861	7.27597	8.33644	9.4615	6.88338	8.15121	5.62664	9.80265	6.55877	7.18286	7.55769	9.85633	7.93588	9.78605	9.49436	8.07262	10.0709	7.11978	8.42119	8.40377	10.0276	8.19579	8.43208	7.82711	8.87907	7.4462	10.1043	8.98721	7.7303	8.90575	6.97836	9.12165	10.1761	8.04318	9.28819	7.89051	9.80503	4.68677	8.28723	10.8987	6.20439	5.65137	6.81507	8.69045
PTPRC|A	3.61215	3.77083	3.14085	3.82183	3.53761	5.72206	4.31039	2.99393	4.76718	5.72196	5.51236	2.22131	5.79395	4.6874	3.44677	4.70129	5.79553	4.82552	4.08851	3.17124	3.16421	6.42406	5.98461	5.34599	4.11745	7.00111	4.70249	2.82181	4.1993	5.25123	3.05681	4.77803	2.40705	5.6385	4.21278	3.81037	4.91431	6.96959	2.73926	1.70874	5.85183	3.80187	1.752	5.03857	7.26434	5.01948	3.39988	4.07809	6.3998
OAS1|A	5.16944	6.21107	6.03933	5.35418	6.84509	7.95716	7.50361	6.60071	5.39691	7.53454	7.04886	5.80171	8.84823	9.15828	6.88284	7.81575	7.42328	3.69587	4.01336	5.32888	7.22774	7.8701	6.73993	7.32407	7.67816	5.96995	6.77385	7.85067	7.10336	5.4506	5.5582	6.69219	5.52347	7.78	5.74426	7.62416	7.5059	7.14474	8.08534	4.7364	5.8277	7.3408	4.31832	8.53653	8.30985	6.3253	7.75318	7.52322	7.04723
COL4A1|A	9.01313	7.26787	6.86696	9.37063	7.42518	8.05126	7.55003	8.73266	9.58976	6.76935	8.66433	5.94745	8.50621	6.81899	7.4512	7.8928	10.1289	7.46813	8.71291	8.10958	7.47802	8.31131	7.41514	8.70692	8.20359	9.47727	8.16641	6.62106	7.74717	8.94839	7.80459	9.58361	8.85144	8.47424	6.41774	7.03344	8.77135	9.5406	8.19342	8.67309	8.07638	9.93488	4.42722	7.23621	11.0174	6.0439	6.28354	6.55076	8.5129
S100B|A	3.06781	4.03184	5.22358	4.79654	2.63325	5.30105	3.30976	2.50782	3.25238	4.49502	3.83643	2.34939	4.28415	3.37392	3.87658	3.83748	3.85568	4.91174	4.71315	3.32997	5.10833	4.58011	3.84603	3.66762	3.60182	4.42667	4.15272	5.90049	5.47233	4.7514	2.70831	3.90621	1.16145	5.27422	3.51661	3.11295	7.89859	2.94028	2.29642	1.88981	3.88695	3.40629	2.59466	2.54952	4.20435	4.29143	3.47145	3.16965	4.21517
CCL4|A	6.81454	4.14405	4.87445	3.22849	5.93479	6.18464	4.51885	4.94391	5.23711	6.06555	6.02545	4.06048	5.11233	6.04147	2.56926	6.34083	6.24472	4.85345	4.52668	4.00808	4.54446	6.67581	6.91459	5.4852	4.60205	5.91442	5.25382	4.19546	4.05447	4.76736	4.8238	3.99708	3.62596	5.64641	4.74094	3.28312	5.60027	6.42535	3.53325	1.62137	6.01358	4.72676	2.1974	7.63014	6.51207	5.46393	4.9572	5.46355	5.66422
CBR3|A	3.85192	6.27859	7.0095	3.83136	6.14529	6.59346	6.70563	5.1519	5.46645	7.25484	6.25005	7.85927	6.25565	5.73746	5.24596	5.96668	7.36987	6.48608	4.7922	3.78469	6.80199	5.86554	5.33067	5.88786	5.66553	5.39865	5.10003	6.56178	5.61941	5.37452	5.55994	4.86786	4.18219	6.67661	5.63321	6.46863	6.219	6.72739	4.33338	6.64725	5.60094	4.83202	6.11818	6.21426	5.76693	5.51467	6.72993	7.0063	4.81993
FERMT2|A	7.27665	5.58263	3.07235	4.91247	4.66379	3.54929	3.41337	3.71696	4.83516	3.93861	4.29501	2.42528	3.91149	3.52805	4.74397	4.16415	4.51816	4.45413	6.20388	5.2471	3.91226	4.39249	2.72727	3.86388	4.30397	5.1684	3.73804	2.91183	4.61948	5.69088	3.09006	5.13831	6.31183	3.19602	2.76636	3.2188	4.22148	5.34177	4.53668	4.51453	3.95006	5.1498	2.77035	4.11483	6.32254	3.8593	2.63107	2.98647	5.2697
SULF1|A	8.79911	7.13162	4.13252	6.60682	5.52369	4.20817	4.3467	5.15129	7.83312	5.13063	6.17861	3.18458	7.68131	3.75152	4.45872	4.95356	7.72438	6.44151	7.73549	7.26679	5.15037	7.59198	5.7013	5.52946	5.2748	8.30999	6.00443	5.31287	5.67632	7.74685	5.41151	8.23908	7.88776	6.96506	4.88008	3.55531	5.43202	8.44604	5.1862	6.80393	7.00396	7.1369	2.25635	4.98861	8.70233	5.17954	4.63946	5.96066	6.46179
CD53|A	5.1056	5.33712	4.28289	4.43427	5.04073	6.14637	5.11228	4.21746	5.82941	6.8199	6.58462	3.43401	5.85395	5.47841	4.35184	5.59217	6.38508	5.59938	4.94339	4.46761	4.62398	6.88333	6.76522	5.73809	5.00597	7.20863	5.11556	4.08096	5.46449	6.14864	4.30371	5.59315	3.37474	5.95025	4.56004	4.20845	5.92308	7.2805	3.33791	2.51124	6.57679	4.94768	1.94194	6.66094	7.43422	6.78109	5.00454	5.27614	6.83195
NID1|A	6.22396	4.65746	4.93016	6.37044	4.40059	4.40942	5.03952	5.02159	6.72809	4.17611	5.80231	2.41185	6.65326	3.68598	6.32956	4.77484	6.87704	4.79626	6.44903	7.18926	5.12388	5.98704	4.44554	5.53206	5.05495	6.67163	5.35094	3.57973	7.24985	6.01117	5.38222	7.20456	8.04336	6.19583	7.60649	3.43181	4.64307	7.19939	4.86024	5.81262	6.03036	6.40751	1.50988	4.38414	8.24668	3.35158	3.47428	3.79728	6.08061
TIMP3|A	6.22228	3.361	2.71936	5.33399	3.51755	4.52288	3.41345	4.07619	3.42816	2.98486	3.30141	1.78579	4.48031	3.77409	3.54507	3.0952	4.41822	3.82105	4.44412	4.57619	3.94993	5.05733	2.59205	3.35293	3.40587	5.06466	3.02084	3.89703	5.73826	4.02169	2.29224	6.7308	4.41382	4.41235	5.598	4.3077	3.96997	5.39313	2.1497	4.58665	3.76857	5.3613	1.62576	2.51984	6.1846	2.70632	1.82982	2.77201	4.57732
MYADM|A	9.13601	6.36214	6.36289	6.22844	7.87467	5.43097	5.73201	8.17403	7.03386	7.35335	6.6075	3.83024	5.96561	6.28621	7.7168	5.19369	6.86272	6.30502	7.31528	7.45947	6.85883	6.82591	5.93905	8.22529	6.87738	7.68506	5.57106	6.66951	7.76641	6.99712	5.36691	7.76692	7.415	7.47469	5.44173	6.79047	5.94471	8.3213	6.73091	6.26195	7.91636	8.4629	2.46423	5.1137	8.6883	6.1173	4.43272	7.14522	7.4542
CTSS|A	5.54938	6.71686	5.08346	6.08786	6.08684	7.50925	6.51345	4.51858	6.12166	7.02251	7.28582	4.67666	6.98839	6.35739	5.2216	6.33363	7.55377	6.34132	5.33529	5.80469	5.60013	7.78761	8.38661	6.797	5.67026	8.34421	6.34604	4.72663	5.87986	6.86092	4.82868	6.43894	4.44201	6.66276	5.59824	4.75197	6.70437	8.19466	4.00963	4.29727	7.376	5.79001	2.97785	7.35042	8.59603	8.23169	6.53487	6.53177	7.70333
PXDN|A	7.11211	4.69542	4.70974	6.89558	5.48168	3.89562	5.59358	7.50852	7.17107	4.38661	5.63034	2.75388	6.00924	5.70018	4.51702	6.38228	6.52157	4.96513	6.30942	5.88532	5.12833	6.60932	3.90236	5.17839	6.26019	7.39305	5.07539	6.12139	5.93441	6.66169	5.25702	6.67132	5.39663	6.27037	6.16454	4.9471	7.44704	7.44474	4.83883	5.91273	6.85126	8.06767	1.95495	4.51099	9.32926	3.65749	3.16226	4.2246	6.49572
DNASE1L3|A	2.5157	2.02443	2.57791	0.876298	1.78232	5.0057	3.16053	1.02602	2.2373	5.02207	4.24369	2.24576	3.03568	2.88343	2.78679	1.49705	3.74868	1.11645	1.88023	1.25171	1.18422	3.92338	5.34642	4.14049	2.72008	3.68635	3.63444	1.78867	3.06621	3.32808	1.49292	2.00152	4.04816	3.95171	2.62168	5.00278	1.54391	2.65142	3.65738	1.87826	3.48122	1.42368	1.90308	2.05936	2.91561	3.82438	3.34044	1.24542	3.66335
HERC6|A	3.43939	4.28968	4.5867	3.88554	5.69481	6.29197	6.36412	4.34516	3.52224	5.98808	5.67754	3.97735	7.2409	6.70289	5.06329	4.91283	6.54246	2.10545	3.09821	3.90199	5.35535	6.48664	5.10731	6.15763	6.13906	4.26877	4.80181	5.41724	6.108	3.54023	2.73091	3.24363	3.61022	6.19692	3.60806	5.62969	5.40986	5.72089	5.8686	1.66519	3.52616	5.11686	4.04454	6.30635	6.25776	3.82115	5.1531	4.83924	5.45141
FAP|A	7.09623	6.49232	4.19886	6.36158	4.93417	3.56547	4.78911	4.83205	5.74774	4.83051	4.51651	1.70145	5.22018	5.34805	3.347	4.93067	6.43388	4.31939	6.48304	5.2908	3.69722	5.61046	3.13002	4.74559	4.29976	6.26201	4.21223	4.7405	5.50478	5.55938	3.73084	5.8734	5.42508	4.84844	3.01356	3.45449	7.04986	5.95705	3.55475	5.17952	4.44719	6.98095	1.82384	4.13099	6.83258	2.94116	2.6659	3.3429	4.44931
BCAT1|A	4.68555	4.49444	2.37428	3.3897	4.90293	3.56588	2.82931	2.60826	5.12863	3.67888	3.9441	3.48894	3.13819	2.96431	4.23607	2.76432	4.83016	2.87577	3.68393	4.5306	2.41809	4.52711	3.51305	4.10567	2.28923	4.92511	3.37706	2.29402	3.0897	3.93139	2.4164	5.91081	5.51476	4.81003	2.12477	3.42366	4.75606	4.90824	1.67135	3.11614	5.81575	5.01997	1.31596	4.76069	6.79321	3.73847	1.90539	3.00089	3.35516
COL5A1|A	9.88041	7.1498	7.36286	8.81214	7.46917	6.3399	7.4097	7.9853	9.20223	6.59988	7.29133	4.80364	8.85074	6.72174	6.71879	7.17438	9.72947	6.67515	9.42749	9.23126	7.85628	9.63876	6.64572	7.98993	7.32197	9.63372	7.38172	7.85304	8.37861	8.56715	6.48805	9.41651	9.05695	7.29665	6.76954	5.93558	8.86828	9.22505	6.79126	9.15712	7.08366	10.0814	5.24406	7.56183	10.0902	5.25426	5.06406	6.87984	8.3949
APOL1|A	5.86268	8.60433	9.4972	6.03797	8.05507	9.47863	8.0294	6.65618	7.17055	8.04658	9.36813	6.72627	8.62844	10.1042	8.3852	8.39884	8.14818	4.90833	8.34177	7.64708	7.40306	10.586	9.1887	8.77639	8.41255	6.87816	9.06195	7.6431	8.14593	8.10184	7.5381	5.87226	7.58899	11.2895	9.85994	7.61412	8.48553	8.28607	7.34909	7.20556	10.6183	9.29049	8.4338	10.047	8.22763	8.92645	9.30126	9.16729	9.06781
ADAM12|A	6.24009	5.31168	3.59234	5.27419	3.04444	3.38269	3.4309	4.02168	5.66695	3.14597	3.69015	1.5089	5.22819	2.56629	2.81264	3.59612	6.2754	3.81969	5.96132	5.16446	3.14652	6.08058	3.54791	4.90291	3.6088	6.47428	4.64451	3.99545	3.75054	5.38824	3.37882	5.8553	5.19178	4.23602	3.89858	3.37846	4.42411	6.33336	3.65716	5.78145	4.32108	5.64897	1.34606	2.84646	6.88205	2.43825	2.54022	3.28791	5.09083
CCR7|A	3.26899	1.76712	2.65481	2.78297	3.88296	4.23075	3.05774	2.17827	3.39386	6.04303	4.48309	2.80296	4.98762	4.01712	3.24777	1.99989	4.53342	3.88818	4.05254	2.06721	3.24561	5.37892	4.41762	4.23712	3.34852	5.73757	2.27689	2.95949	2.68401	5.63008	2.28861	3.49151	1.33703	5.32797	3.18923	2.97947	4.00152	6.10897	2.61194	6.01083	4.89999	3.05547	0.953072	3.2367	5.65914	3.91453	2.431	2.17853	5.76026
CXCL13|A	7.68544	4.51179	5.68426	3.16508	6.79395	7.18783	6.06934	4.76565	9.0093	9.50402	7.98207	4.05337	7.47473	6.79001	5.28047	6.30052	7.14543	8.37927	7.68944	6.85298	6.97241	8.99959	7.06889	6.32656	7.48992	9.155	5.93441	4.73507	4.9989	7.9852	5.00302	5.50414	3.14089	6.9314	6.5764	4.51165	7.60676	7.63211	6.71997	1.58642	10.309	6.78119	2.44504	8.16688	7.87426	7.01441	5.34185	5.66393	8.78797
HSPG2|A	6.52946	3.40274	2.63714	7.16864	3.54422	5.60515	5.72053	4.72626	6.70408	3.93928	5.724	1.87601	6.58553	4.47378	4.55536	4.34478	6.81714	6.1188	6.6111	6.65634	5.40061	6.93252	6.02933	5.62549	5.04033	7.12186	4.9841	3.92944	6.32722	6.8347	5.90499	6.84589	6.19486	6.69083	6.62277	4.34855	5.27174	7.40789	4.99605	5.85371	5.6996	6.13397	1.31088	3.97087	8.03588	4.69899	2.70796	5.38141	6.62417
OAS2|A	5.14049	5.32868	6.33095	5.38181	7.12689	8.13438	7.58797	7.17123	5.85693	7.2648	7.33764	5.59647	8.49653	8.28047	6.90574	7.17116	8.03425	3.6354	4.958	4.64725	6.23235	8.21672	7.15758	7.76735	7.60495	6.27796	6.09308	6.99945	7.7196	5.92241	5.03776	6.57978	4.95869	7.72926	6.08768	7.40969	7.32438	7.54911	6.70312	4.62171	6.06088	7.55104	4.91616	7.73686	8.7013	5.66575	6.91781	7.68895	7.27734
CD274|A	3.12419	2.60139	3.67512	2.98468	5.05611	6.47324	4.33648	4.08185	3.49138	4.64178	5.36594	3.28166	6.16825	4.87771	3.31727	4.19639	4.90337	3.61788	2.85929	2.32191	3.41413	5.58137	5.48282	4.98743	4.0373	3.83392	3.84944	3.84036	1.77661	3.64481	1.44529	2.50095	3.11906	5.32567	4.07443	4.56904	5.70103	3.9941	3.19098	1.09778	3.9812	4.88399	3.80541	5.78162	6.52185	5.05454	3.07164	5.21576	5.17319
GPC6|A	5.31095	4.53798	1.75854	2.64346	1.86979	0.94487	2.4355	2.29899	4.68586	1.7198	3.36038	1.14396	3.94268	2.33611	3.5659	2.01222	4.38383	3.00305	4.27075	3.72976	2.37362	4.87118	1.60855	2.90788	2.29907	5.89286	2.20139	3.4265	3.28121	5.35756	1.92889	4.41097	3.9021	3.6122	1.44564	2.33522	1.77443	5.57839	1.35663	4.17758	4.19548	5.24226	1.63848	4.29465	6.28886	2.33947	1.65672	2.46332	3.38678
ISG15|A	8.82384	10.5698	13.3738	8.04755	12.2724	11.1426	10.6289	9.59754	8.68731	11.3845	10.5211	11.9246	11.4366	12.8346	9.39846	10.8062	11.2613	6.78957	7.17507	8.33246	11.9374	11.1379	9.46291	10.2589	11.1282	8.14839	8.63469	12.5151	10.6131	8.79081	7.14093	10.4902	8.5471	10.0129	8.35329	10.6611	12.0506	10.3227	11.2249	8.27217	7.39721	11.0513	11.8523	12.705	11.3278	9.11891	9.72327	10.1323	11.0328
EVA1A|A	6.17364	7.31896	3.31369	6.1519	4.97564	4.01089	2.49651	5.57965	5.17828	4.25792	2.63742	1.77543	3.04007	3.70908	2.0849	3.87994	3.14008	2.88948	6.01051	2.96292	2.91975	3.81821	1.07182	2.81004	3.29982	3.8582	2.32473	5.15049	2.8908	3.92544	2.11605	5.03236	4.62732	4.03869	3.34677	3.43727	7.43406	3.88672	2.39085	2.59103	4.88023	6.56508	2.01843	3.25986	6.3901	1.27433	1.18268	3.97826	3.44642
FN1|A	13.2195	9.71367	8.46636	11.8512	10.9545	8.78142	6.02969	8.69607	9.4625	9.39684	8.23562	4.57929	9.75157	5.118	6.21556	7.71242	10.0168	8.43421	10.5008	8.80597	6.82563	10.1803	7.88307	8.09432	7.80863	10.0602	8.19838	7.36058	7.84041	8.95427	7.14236	10.1388	9.16977	6.95624	5.29607	5.4286	11.6878	10.1686	6.61527	9.41828	7.26841	11.8331	3.29944	8.72924	12.5735	7.81152	5.96622	8.0203	8.15839
CYSRT1|A	3.2009	3.78827	4.28385	3.45186	3.23169	7.38726	8.14072	4.60055	3.16338	7.85877	6.68462	8.60294	7.52404	6.69976	6.11361	6.09222	7.07706	4.18304	2.07743	4.18192	6.87021	7.19383	6.04343	7.00296	7.24248	6.82644	6.94359	8.07786	2.63262	4.35725	6.11892	6.72649	4.25278	5.12384	5.11319	8.57918	6.6374	5.16296	7.60232	6.33346	4.77687	6.5971	8.26586	7.253	5.49794	7.63163	6.98119	5.92792	3.10513
ADAMTS12|A	5.08164	4.64016	3.33636	4.70809	4.06839	2.12642	2.88333	3.47954	4.73494	2.19665	3.61229	1.8003	4.76647	1.55373	2.66571	3.09948	5.71451	4.17805	4.74029	4.66756	2.66099	5.32408	2.34635	4.41362	3.13836	5.44792	3.78719	3.49283	3.15212	3.89173	2.72077	5.1287	4.25895	3.05217	1.87455	2.07137	3.28449	5.46116	3.12543	4.65353	3.11539	4.58439	1.59735	2.61612	6.46901	1.57135	1.89912	2.31798	3.74654
IFI44|A	5.39613	8.56127	7.30714	4.71647	8.28409	7.99128	8.02419	7.85729	7.0087	8.68664	7.66395	6.74509	8.48424	9.39594	7.37349	7.83242	7.73463	3.4577	5.51291	6.32423	7.10252	7.51664	6.96453	6.95979	7.87064	6.26035	7.09566	8.22423	8.25523	5.3712	6.17022	5.04961	5.66762	7.67843	6.15865	7.36275	8.02377	7.48632	8.32187	2.65259	5.57457	7.80695	4.73652	8.99469	8.36107	5.70762	7.7261	8.03135	6.66811
RCN3|A	8.3836	6.69984	7.36553	7.4809	6.00631	3.56829	4.46086	5.9356	7.03087	4.84286	5.41709	5.4722	5.86161	3.39703	4.98575	5.29637	7.16461	5.40842	7.31884	7.52923	5.84759	7.11379	4.1725	5.32023	4.72899	6.86608	4.8025	7.26991	5.48121	6.89766	5.15878	6.64177	7.13722	4.95698	3.46599	3.41419	6.83813	6.57953	6.86568	7.12361	5.33563	6.84953	4.17003	5.87057	7.45924	4.36701	3.7645	4.99836	6.08939
COL8A2|A	6.08145	4.19033	4.39647	4.41665	3.19459	4.01192	4.57443	1.63642	6.32661	4.15074	4.16059	2.01266	4.8161	3.43535	4.2243	2.74988	4.34787	6.16838	5.42224	6.71641	4.80501	6.38153	4.60195	2.86254	4.52674	5.56902	3.84912	4.24854	5.38928	4.6064	4.23819	5.88983	5.20747	4.30836	5.13492	2.98814	6.68293	6.68198	4.93974	6.13803	4.5833	6.49939	1.4413	3.75904	5.40099	4.57442	2.99872	2.78795	3.72696
TAGLN|A	9.80375	9.36302	7.31476	8.62899	8.40486	5.92461	6.00263	5.69823	8.13703	8.01003	7.04698	5.85974	6.47363	5.26857	5.45607	6.53096	7.83317	7.75113	7.67209	7.35864	6.55016	8.00688	4.77241	6.15932	6.59019	7.55622	6.02402	7.00667	7.48592	8.8462	6.6737	8.00816	8.41216	5.67482	4.14612	4.28935	9.7505	7.85813	6.25422	7.59559	5.70118	7.58761	4.46364	6.8769	8.16163	6.48096	5.08993	5.66884	7.07324
SGCE|A	5.5592	7.1052	2.41645	4.10869	2.82646	2.06682	4.38797	3.65266	5.31985	3.57948	3.54523	1.32188	3.73396	6.12539	4.81759	3.3768	4.45204	3.59125	4.37571	6.56099	3.48594	4.25509	2.32499	4.3022	3.10771	5.07589	3.61408	3.21546	3.17337	5.37474	6.04783	4.84805	5.97302	2.75371	3.06275	3.21986	3.27534	4.85292	4.74764	4.62546	3.87589	6.53108	1.27242	3.41751	5.64957	3.01985	3.13886	5.26013	4.5366
DACT1|A	5.64631	4.21861	1.74429	3.24445	1.94569	1.32941	1.91247	1.70238	4.32689	2.26178	3.15489	0.425935	3.75312	1.6205	1.3429	2.20243	4.18375	2.83877	3.99074	3.75233	2.28152	4.91738	1.84382	2.4146	2.75389	4.82247	2.67275	2.67268	2.67723	4.72798	1.61558	4.65428	5.25507	2.37945	2.36382	1.62716	2.68045	5.13086	1.82881	3.47064	2.2962	4.57925	0.531996	1.85983	5.21664	2.40934	1.00111	2.73498	3.44259
COL6A1|A	9.64188	7.63928	8.28616	8.59652	7.27983	6.36696	6.85895	8.14705	9.42182	6.63084	7.26151	5.86186	8.65855	5.9247	7.13124	7.20649	9.53721	8.27532	9.26101	8.96783	7.77727	9.1859	6.96316	8.01325	7.12019	9.3912	7.44535	8.31493	7.27102	7.99882	7.3212	8.7502	8.12492	6.97168	6.31902	5.76928	8.24008	8.7003	7.24434	9.38931	7.69152	8.72678	5.11686	7.73095	10.0141	6.00168	5.62131	6.67883	8.70191
FKBP10|A	7.16583	6.70943	5.07097	7.63784	6.48899	2.64105	3.61254	4.54698	6.24037	4.00903	4.5906	3.39547	4.89115	2.43452	4.21895	4.09337	6.14823	5.94519	6.08332	5.32279	4.55601	5.96785	3.25541	4.4743	4.70993	5.83397	4.13341	5.25168	4.16896	5.77626	4.01802	5.95293	5.61728	4.18819	2.56689	2.54625	5.26327	6.33361	5.77879	5.95403	6.39308	6.10879	2.07288	4.25483	6.29469	2.86202	3.40041	3.54315	4.86395
KANK4|A	4.26416	3.51053	0.7048	2.51249	2.308	1.74493	3.10261	0.638401	2.56204	2.98889	1.85164	0.531739	4.70041	2.0899	1.00423	1.14097	1.84807	2.63228	2.83113	1.80853	2.23497	3.12955	0.690667	1.05994	3.07593	2.32413	1.6268	3.22743	3.16365	1.60505	0.96286	4.92559	1.84088	3.0942	2.76346	2.14042	3.59373	3.18211	0.545094	2.65694	0.819915	6.63182	0.53718	1.19888	4.39268	0.771694	0.589138	1.27804	2.06957
MX2|A	4.11376	3.67662	4.95161	5.33218	5.42307	6.53225	5.93062	3.34018	4.16171	6.66084	4.96514	3.5379	7.93407	7.3776	5.15362	5.1056	5.82356	2.71467	2.81061	4.08557	5.21031	7.19566	5.72437	5.6874	5.99574	4.64912	4.86319	5.75616	6.58445	3.84867	4.13483	4.53404	4.40444	5.85921	3.84017	5.99847	5.69243	6.3198	6.16391	2.92926	3.88466	5.2538	2.83061	6.52239	7.13146	4.09454	4.45628	4.79061	6.14144
AEBP1|A	10.5105	6.39873	8.93918	8.52265	7.69379	6.32902	6.94462	6.87544	10.2315	6.85578	8.86777	6.39484	8.91089	5.80471	7.74385	7.60913	9.13351	7.92462	9.02823	9.19141	7.90674	10.087	7.47238	7.73574	6.85257	9.83551	7.26094	8.10753	8.57461	9.03401	8.73159	9.39961	9.73081	7.40728	6.39507	5.3965	8.15154	9.97652	7.94185	9.44627	7.42948	8.80076	5.44549	7.93158	9.95649	6.46135	5.98666	7.29161	8.11942
GLDC|A	1.94694	1.74408	5.12007	0.984244	2.02827	1.84339	1.76684	1.93017	1.5582	2.14328	6.44792	3.78555	0.966557	1.58677	2.45037	6.18846	4.8214	0.975011	4.83673	2.55432	0.732976	4.67321	1.80923	4.70591	1.8077	1.58749	4.03515	1.1044	2.60488	1.16466	2.52164	2.75949	1.79446	2.12373	3.23086	3.84742	1.8328	4.94119	5.84758	0.712761	5.80501	1.09808	2.53512	6.3004	2.39872	1.92554	1.19808	5.3185	2.23137
COL1A1|A	12.3254	9.95409	9.93358	10.7165	9.40229	8.8855	9.08506	10.1802	11.6711	9.1487	10.1969	7.80744	11.4389	6.69095	9.43368	9.48761	12.367	9.64866	12.3382	11.4821	9.89175	12.6464	9.22483	10.6952	9.75142	12.2879	9.77673	11.0732	9.90251	11.1381	9.45429	11.7113	11.2326	9.70197	7.91885	7.98008	10.8523	11.9767	9.67404	12.4867	9.79239	11.6644	6.91036	9.88749	12.4253	8.03067	7.79646	9.4221	11.212
NID2|A	6.3516	4.40966	2.34741	5.95062	3.12074	4.00728	3.99148	4.83964	6.29297	3.26	4.91883	1.85341	5.70586	3.04461	3.52368	4.48436	6.67922	4.75377	5.43989	4.71421	3.69317	5.56927	4.24603	5.55056	4.23784	6.71838	4.51507	3.07912	4.23072	5.43672	3.98038	5.73469	5.40245	4.19802	3.14574	3.26781	4.26763	6.81848	4.45042	5.7473	4.70707	6.25139	1.68079	3.75853	8.10744	3.06789	2.72713	3.56062	5.6926
EMILIN1|A	8.24981	5.34113	5.52098	5.49982	4.62482	3.63807	4.24256	5.3114	7.57852	4.53588	5.16584	3.91942	6.13876	2.63726	3.76246	4.56582	6.83068	4.85828	6.51938	5.82675	5.23893	6.95612	4.47131	4.9163	3.63253	7.39847	4.45621	6.04078	4.66105	6.93692	4.24364	6.59328	6.51208	4.65742	3.27589	3.05692	5.58832	7.32747	4.66872	6.44063	5.26811	6.69208	2.86038	5.69703	8.11683	4.60273	3.27054	4.73588	6.24817
CD79A|A	4.98231	1.9634	2.16616	4.73595	2.67423	3.86459	5.72932	1.32006	3.39245	7.20264	5.97724	1.65744	3.50473	4.28619	3.12665	1.72475	3.12152	4.82608	2.97339	1.44087	3.49673	6.25706	5.55287	3.09416	2.66042	7.06496	4.42259	1.75874	2.05125	4.60083	1.63652	2.45225	1.25125	4.9912	5.68084	2.17881	1.56013	4.3871	2.76234	2.10389	6.09834	2.46493	1.32103	4.39839	5.15556	3.267	1.97886	2.28853	7.72941
COL6A3|A	10.4271	8.86561	7.63309	9.434	7.1879	6.77289	7.40775	8.64117	9.61788	6.89506	8.24731	4.81601	9.60761	5.30477	7.60356	7.87749	10.2663	7.88711	9.77348	9.20903	7.603	10.0649	7.58402	8.92554	7.85158	10.5143	8.77593	7.61963	8.02107	9.38848	7.33695	9.6548	8.96152	7.82429	6.55642	6.28603	7.54715	10.7089	7.9547	9.29883	8.48715	9.59137	4.45288	7.20007	11.1528	6.50312	6.18209	7.15332	9.61222
TNC|A	8.01671	7.94634	7.16579	9.96863	8.99479	8.61805	8.04423	8.90103	6.70162	7.2038	8.28174	5.9793	8.1441	8.4078	5.92727	5.12257	8.66517	3.99553	8.39375	7.88333	8.54895	8.81206	8.13506	7.57159	9.29905	7.33724	7.44836	6.38523	9.34618	7.5223	9.42495	8.59955	9.55973	8.63078	9.26615	6.98882	9.74726	8.18043	7.16332	5.08317	8.9606	9.91601	4.25258	6.72962	9.6154	6.18317	3.42373	5.92459	8.33171
MMP13|A	8.31006	6.6867	8.37156	3.41043	6.32929	7.38886	5.9043	2.05829	3.27153	9.43475	3.48118	2.22135	9.98136	4.86296	6.56849	3.0956	7.68111	1.43271	8.79638	7.04668	5.34293	9.45519	3.86801	3.57545	7.54016	5.21467	5.25349	10.1913	5.15333	4.00197	2.74141	7.94591	7.1217	9.08574	6.03985	3.80431	10.7971	6.8916	5.82237	3.80403	4.25502	8.9791	2.13512	8.72789	7.02741	4.29496	2.05931	4.71786	8.68734
COL3A1|A	12.9136	11.6321	9.856	11.3324	9.47319	8.88565	9.41862	10.9566	12.1888	9.2831	11.0045	7.41016	12.3815	7.1018	9.94152	10.1885	12.9241	10.7084	12.657	12.1468	10.4018	13.263	9.7324	11.5134	10.0979	13.2993	10.814	10.6724	10.1293	12.1572	9.96678	12.1876	11.5687	10.2396	8.19991	8.35614	10.2849	13.2427	10.197	12.7632	10.9159	11.9862	6.2987	10.5221	13.3522	8.76516	8.56535	9.82601	12.0841
IGKC|A	11.0713	6.69146	7.57867	9.89227	8.03731	8.25214	11.2091	5.69622	8.95017	11.7236	11.8284	6.09937	8.18104	8.86839	8.27973	6.62849	8.33332	10.5985	8.14407	4.32206	8.52681	11.6376	10.8149	8.66755	8.22638	12.5384	10.1795	5.45112	6.95468	9.77774	5.7557	5.44975	7.06996	10.6922	10.411	4.82756	5.79268	9.07853	8.64636	3.46364	11.0577	6.56979	4.62105	10.1127	9.59453	6.77819	7.65598	7.55482	13.409
MZB1|A	6.58526	2.85462	4.1785	5.1395	3.8235	3.34928	6.42708	1.87029	4.80639	7.01099	7.424	3.51491	3.50807	4.1975	4.21616	2.64234	4.91595	5.37851	3.45552	1.4039	4.13801	6.56885	6.24801	3.44996	2.88042	8.05393	5.61982	2.0091	2.42333	5.56707	2.60272	1.95791	2.61188	5.9397	5.60004	2.14842	2.18835	4.37833	4.10389	2.90027	6.97768	2.65023	1.47498	6.07248	5.07256	2.75741	2.64447	2.79249	8.77454
HLA-DQB2|A	3.40432	3.7973	6.95671	6.95213	5.14023	6.85034	3.933	2.51152	3.50336	5.01071	5.9085	3.47506	5.90721	4.95701	5.57372	7.28605	6.48894	7.6537	6.22851	5.8698	7.47274	7.64374	6.76855	6.46646	4.93442	6.82164	5.17152	7.87341	8.37461	5.036	2.32418	3.70077	2.43755	6.39221	5.80386	3.26483	9.81314	3.77353	4.48545	3.88706	4.8502	5.6455	4.54417	6.39994	1.74287	6.06971	3.93479	3.67976	7.70336
IGHM|A	9.28092	4.58764	6.33119	4.5243	5.58824	5.67771	11.2946	5.64399	4.94432	6.63481	8.18757	5.02629	6.60723	6.1006	4.56648	2.77953	6.34658	7.39049	4.24239	2.40107	6.84833	10.5052	8.22877	7.09022	6.43749	11.0987	8.73152	4.64201	4.55404	6.34053	5.24168	5.77473	4.00747	6.34964	8.08839	2.62125	2.4601	7.22403	5.57395	1.79292	9.35504	5.41868	1.68464	9.66337	8.78172	8.43433	7.69878	5.40022	11.9759
POSTN|A	9.87307	10.4987	6.59331	8.43107	6.32253	4.22783	5.47832	7.79586	8.59207	5.21917	6.56718	3.76852	8.95739	3.96332	6.56518	7.39514	9.52461	7.36889	9.21859	9.24865	6.63633	9.49228	5.93071	7.55712	7.14229	9.45818	8.29611	7.62789	7.14067	7.40868	6.70533	8.66873	8.88094	6.63554	3.79016	3.94386	7.23099	9.31797	6.85825	9.37689	6.92567	9.02299	4.27712	6.83814	9.97544	5.542	5.66281	7.00591	7.93515
CTHRC1|A	9.84519	10.1711	6.99645	8.80447	7.99484	5.40946	5.76422	6.61053	9.37567	6.75817	6.98541	4.92013	8.19749	5.32458	7.05743	7.59925	8.18076	8.77718	10.3228	8.68772	7.16575	9.38993	5.88213	6.32601	6.88568	8.47966	7.31195	8.32736	7.29905	8.04997	6.43497	8.31734	9.10173	6.79212	5.82287	4.23954	9.25183	9.12169	7.09384	8.66454	8.28678	8.46917	3.51896	7.06442	9.37332	5.75916	6.16509	6.72352	7.06011
COL1A2|A	12.3277	10.4371	9.80321	11.3674	9.14612	8.22422	8.87293	10.1157	11.86	9.00866	10.2831	7.84413	11.6286	6.71443	9.46608	9.60569	12.6662	10.1808	12.0881	11.4617	9.98226	12.6952	9.15524	10.7828	9.58065	12.4055	10.1358	10.8575	9.82363	11.2124	9.36613	11.6275	11.2149	9.3297	7.79163	7.48116	10.1901	12.2828	9.73631	12.3637	9.8657	11.3212	6.92513	9.85323	12.6427	7.90099	7.90133	9.23744	11.2316
LYZ|A	6.91746	7.58847	5.65431	6.32702	6.68773	10.9586	8.58534	5.60794	6.25989	9.9271	10.3669	5.14925	9.11879	7.28231	6.72228	6.31622	9.49507	9.39467	7.51294	7.71694	6.28273	10.511	11.0098	9.3928	8.58858	10.877	9.48242	5.32866	8.01826	9.56298	6.7014	9.61732	4.86576	9.13786	8.47046	7.76778	6.62309	10.5364	5.6901	4.44231	10.2609	6.99379	3.84962	7.98124	10.5426	10.9252	6.79008	8.26369	10.8013
THBS1|A	8.59002	7.11954	4.19357	9.9479	7.14985	6.4661	7.16891	7.8684	6.76199	6.16207	6.96672	4.14999	5.99297	7.28473	5.65791	7.43288	7.93965	5.56735	7.92998	4.87517	4.80662	6.90416	5.99243	6.71659	6.16157	8.30002	5.6746	4.03203	6.44879	7.95806	5.94434	7.75268	6.70449	7.20856	5.30734	7.55201	7.38603	7.7057	5.92534	7.06054	5.88202	8.00263	3.92363	5.60256	10.3885	4.69038	3.9638	6.80737	8.82521
VCAN|A	7.74667	7.01789	4.9437	6.37176	5.05253	3.74163	4.55564	5.40106	7.73859	4.36102	6.65851	2.97498	7.48574	3.08953	4.08765	5.22298	8.08511	6.32035	7.0934	6.15005	4.87441	7.72043	5.18033	5.66559	5.43214	8.94686	6.26424	4.89462	5.61648	8.35894	5.14704	7.84145	8.16398	5.46418	3.71916	3.28805	5.36601	8.59416	5.46045	7.36706	5.90616	7.15177	2.73225	5.24007	9.32082	4.37327	4.12378	5.15713	7.49293
IGLV6-57|A	5.86819	3.93093	6.85354	7.3521	6.99918	7.32942	9.34433	2.35192	4.72267	7.70416	6.85407	2.53632	5.09169	5.63526	3.59168	2.66059	4.37889	5.42636	2.76314	3.84998	4.31711	7.06423	8.605	6.43335	3.30995	8.92283	7.01842	1.26627	3.60681	4.58665	7.88248	2.13302	3.19283	4.77383	7.02519	3.82434	2.44434	7.91326	3.41409	1.83156	7.82199	2.59128	1.53702	7.5175	6.13218	3.07704	2.43405	3.60195	9.31836
FNDC1|A	7.15185	4.01256	1.86073	3.27975	3.12648	2.23575	3.41205	3.17038	7.6749	2.9866	5.81632	2.84574	5.88789	1.59013	3.14855	2.44378	5.63717	4.74848	5.41052	5.05644	4.52111	6.63687	3.1659	4.31951	2.33713	8.24296	3.53741	2.20048	2.9588	6.8166	3.22221	6.57316	4.67043	3.92246	2.27597	2.47965	2.78277	8.13516	4.15489	6.80631	5.27516	5.66597	1.3458	4.38545	7.52584	2.59283	2.60826	3.88452	5.98844
IFI6|A	9.03245	9.61997	11.7755	7.37902	11.8193	11.0223	10.9353	8.90725	8.74265	11.1127	9.60605	10.7225	11.6857	12.9281	10.2869	10.5748	10.6899	6.84493	8.26772	9.1687	12.2732	11.4094	9.2614	10.4725	11.2963	8.14212	9.44832	12.4177	10.6459	8.45292	8.23843	10.1814	9.36114	10.6323	9.03896	10.8829	11.8859	10.1783	10.991	5.83403	7.27814	10.4414	11.1753	12.3283	11.5147	8.72386	9.28757	10.7527	10.1645
GPC4|A	8.87965	2.97044	2.75514	2.63399	3.25827	4.61706	3.11337	3.04032	5.32002	5.0888	2.46713	1.54097	1.95377	2.21834	2.49981	3.96494	3.43186	2.48086	1.99295	3.99427	1.66597	4.75906	4.51359	2.827	4.97926	3.36695	2.04321	4.00701	3.79025	7.19349	5.81769	4.52254	7.28566	4.79868	3.71495	3.56912	7.6948	3.09833	1.68835	4.33302	5.31729	7.31614	0.872459	3.63989	7.22699	4.82092	0.798082	3.26376	5.2714
KLHDC7B|A	5.27121	5.19793	3.30225	3.19955	4.34419	6.10159	3.16806	1.99559	5.49936	5.80304	6.62944	2.35367	6.46278	3.51613	6.95378	5.48212	6.57994	5.85198	2.08175	3.33906	2.72275	6.14116	3.94244	2.93924	3.07227	2.83186	2.07278	2.24491	3.45809	2.28472	2.29052	4.33205	5.79529	6.90191	2.84104	3.03997	5.98175	4.60224	5.81685	1.47381	4.72786	4.52736	4.83873	4.34694	4.123	2.66635	6.21793	2.73273	6.02895
AQP3|A	5.46515	4.99846	7.35952	4.93507	6.24222	12.5518	10.9113	10.4231	5.68627	9.87794	11.2467	9.81583	9.70911	10.183	10.4455	10.601	11.086	8.40537	9.06189	9.03786	10.1321	10.3334	9.71091	11.1274	11.0953	10.9747	10.2846	9.87251	9.23729	7.76372	7.94194	8.3504	7.75829	9.89732	7.25877	12.4654	6.40932	9.5173	11.6213	10.3197	6.36271	9.93511	8.20019	9.04459	8.40875	12.763	9.63975	6.97267	9.59845
CRNN|A	1.3278	0.700137	1.11302	0.764749	0.667621	6.28108	10.023	1.01202	4.7311	11.2902	10.0339	1.14816	9.68337	8.31123	5.09757	0.940884	4.4133	3.40158	1.00023	0.956185	2.59659	10.6626	1.65539	3.33136	3.0343	10.0149	6.09597	6.12494	2.78477	3.50076	3.86412	2.92058	4.28399	3.27136	7.61321	12.4541	4.29817	2.33402	0.955178	1.38233	0.888813	2.58791	5.0553	7.10828	5.49399	9.42102	10.9373	2.2248	0.947246
EEF1A2|A	7.12421	2.64722	1.5977	2.2919	4.06578	1.94179	2.86313	2.00123	1.51168	5.69714	1.9205	2.46754	4.28247	2.54954	8.16025	5.829	1.59459	2.13772	5.65074	8.17724	4.93871	2.4231	4.44121	1.23095	5.92861	6.55655	1.49244	6.55515	4.37328	10.634	2.84071	7.49845	6.61169	1.2541	3.86591	4.00165	1.00444	4.04741	5.23795	2.16212	6.76797	5.43221	3.62793	1.77431	4.69912	9.41604	2.28577	4.7731	9.71937
IGLL5|A	9.54598	5.28747	6.68535	7.54957	5.646	3.11226	7.94501	3.55446	7.08131	8.6814	9.52022	4.32277	5.28236	5.28241	5.23137	2.85204	5.35613	7.21713	5.27333	2.02831	6.00871	9.66029	6.77788	5.43931	5.43102	9.82344	6.95685	3.25146	4.49619	5.80853	4.11845	3.74333	4.70019	8.63709	7.85011	2.80901	3.04	6.72315	6.34038	1.63148	10.194	2.90007	1.89835	8.00053	6.89501	4.96352	4.16267	2.56686	9.57993
GBP6|A	2.16866	4.7161	3.10449	4.84045	4.15431	8.2387	8.10062	6.27274	3.70108	7.71273	7.87555	3.11861	7.37875	6.82287	5.71943	4.43795	7.1957	5.93834	5.02807	4.80963	4.16448	8.96603	7.37018	8.16774	8.76859	7.79942	7.33262	4.40996	5.47424	3.97832	7.83845	4.29416	4.51633	8.2174	7.58356	8.75413	4.96175	7.9427	6.86014	2.99622	7.1619	6.77484	3.11817	7.1941	6.96401	7.30715	9.69014	7.0455	6.33639
CCL19|A	3.38941	6.23635	2.98951	2.33971	6.24113	3.73427	5.83017	2.27796	3.1068	9.01926	7.98233	4.3458	6.08849	5.6963	2.50671	2.02723	5.59962	8.66839	3.36783	1.42067	2.99438	8.4008	6.28423	3.69818	4.96371	8.04083	2.68848	4.76863	6.07695	9.06153	1.62762	5.07658	2.42554	5.55886	5.10423	4.82127	5.04194	6.6599	3.89631	1.20393	6.43419	3.57264	2.49554	4.7335	7.23965	6.68923	5.04986	4.28501	7.83644
MMP3|A	9.70857	7.5721	10.3896	8.11842	7.76218	7.01374	7.04366	5.64502	8.53516	9.55044	9.07484	7.20693	9.18984	8.07695	7.7922	6.73323	11.0838	3.62343	8.24844	8.39303	9.65203	9.19475	8.93896	9.31346	8.30887	8.39143	7.89741	7.89056	11.024	9.28052	5.88289	9.37371	5.96814	9.93366	8.2904	7.31905	5.46378	9.61307	7.69886	2.57649	9.72397	10.8478	7.81243	3.11624	8.16641	6.33365	5.96266	6.47577	7.97615
PLAC8|A	5.73201	1.99398	1.90365	1.34078	2.74615	3.33687	4.86155	1.35587	5.18102	4.74236	3.19752	1.98904	3.25237	2.86099	1.713	2.12243	2.72433	9.29919	1.5596	1.6284	1.42574	4.19511	5.52567	2.32616	2.3495	3.23076	1.75889	2.10145	2.18856	3.78024	1.83029	1.82687	1.80495	4.17224	3.65789	2.6792	4.9897	3.96218	1.70014	3.16469	2.47195	1.8314	1.42374	2.78567	5.60893	2.50069	8.09723	1.63977	4.54925
MMP11|A	7.48821	4.68812	7.78226	6.69333	4.26541	2.38746	3.18593	4.62017	7.56181	2.98755	5.03444	1.53712	6.83798	4.0219	4.35471	6.98387	6.40846	6.69719	6.60117	6.46665	4.15584	7.28674	5.16281	4.76682	6.27636	5.39526	5.8789	6.96811	6.95493	4.04848	5.84849	7.16754	8.62258	3.72036	4.31573	1.85168	5.34713	6.43106	6.22787	5.44418	3.36163	5.15673	4.52469	4.96376	6.97386	2.26872	2.78663	3.59283	5.26137
SFRP2|A	10.4253	10.0848	8.17879	8.68894	7.65148	3.04045	7.42066	6.91388	8.7768	6.81296	9.60757	3.73552	9.6737	4.41071	7.63872	8.03012	9.29182	9.07004	9.39556	8.86217	8.02034	10.06	6.28925	6.40049	7.65544	11.5868	7.78702	9.11243	9.07151	11.0701	5.03003	10.3512	9.86769	8.50122	6.14712	4.69202	6.15151	10.5168	7.0626	10.0379	8.01391	9.5222	5.36682	7.80383	10.5768	7.13245	6.62861	8.30492	9.13692
MMP1|A	12.5698	12.0743	10.4759	10.996	10.2938	12.1202	9.07478	11.135	12.0194	10.5974	10.9507	10.1102	12.7041	9.84753	8.46082	7.52423	12.8457	8.57143	10.3784	11.7146	10.7426	12.4439	9.75815	11.5467	10.2434	11.6542	10.7041	13.5379	9.58211	11.0951	6.93865	11.7624	9.33274	9.80139	10.626	9.59714	14.5588	10.8575	11.201	5.41784	10.7883	12.5048	8.47223	8.05577	9.719	9.0732	7.61834	8.66547	11.0265
ERAP2|A	1.5792	3.36531	6.04039	6.55866	2.30161	5.63636	2.35002	3.29479	6.44263	4.99529	3.14123	4.75963	2.4339	5.76459	2.72741	4.05538	3.1004	3.50094	1.93573	4.39821	5.27811	6.02712	6.11888	2.65212	1.8033	5.62739	5.41494	3.32414	5.44133	2.40195	3.07749	1.70185	5.46464	5.87321	3.36501	2.1265	2.96776	5.30132	2.67729	4.62403	6.50961	3.43548	4.31481	6.11945	3.44751	4.00479	4.48572	5.81026	5.66028
IGHG1|A	9.91558	5.17379	6.96678	8.17496	6.40111	7.12242	9.42905	3.88906	8.404	9.77771	11.0625	4.86092	7.57659	5.49583	5.87442	5.01725	8.39782	9.3788	6.92561	3.29229	6.3275	8.53503	9.23552	7.46636	6.78717	11.2059	8.94379	4.53785	6.20637	7.83069	5.18861	4.87294	5.574	7.39887	7.96992	3.86123	4.90088	7.74098	7.60342	2.32402	9.86522	5.41918	2.76508	9.04732	8.52259	6.31132	5.98084	7.08331	11.3864
MMP7|A	6.64412	6.046	5.46751	5.45209	7.49395	6.91317	7.29274	2.79279	6.58187	3.99279	5.51316	0.600066	6.90862	3.69927	4.49266	1.65206	1.91982	4.80755	6.42847	7.76343	6.95141	5.87485	3.83726	1.34378	5.38012	5.27024	3.98123	5.30573	8.45497	5.42136	7.27637	6.33038	6.4165	4.81981	9.23839	0.846685	6.9231	5.94917	1.39552	0.8759	8.61374	5.35168	0.963327	5.13856	6.1068	6.77121	2.21133	6.68725	5.81849
KRT13|A	3.34236	3.1547	3.31762	1.89109	1.35818	4.76538	13.213	4.4214	7.79874	12.9148	10.9958	7.93416	11.3071	10.5567	7.28404	1.54402	8.33965	6.75413	2.81119	3.61248	3.31573	13.2894	10.7083	6.52484	10.8346	9.01428	9.40139	7.13754	5.65961	6.38734	13.2317	4.39108	7.54327	11.8536	11.4264	14.5423	7.11686	7.43659	4.20918	5.97253	10.8407	5.58211	3.50467	6.19648	9.06801	13.0838	14.4818	6.1015	5.58105
FLNC|A	7.25634	3.56571	1.84009	5.45647	4.22209	2.45087	2.09588	2.81904	3.29544	4.86465	4.26759	2.04436	4.6735	1.85997	3.31243	5.29134	4.33424	2.54527	2.66746	5.24078	2.05038	4.35183	4.50316	4.06116	5.95709	5.94688	2.71863	5.66883	4.72944	10.2971	1.68349	7.72799	3.36411	2.20336	1.50594	3.88345	1.42505	4.93635	4.75939	5.72145	6.14834	5.61618	3.64392	3.15742	6.12456	8.86452	1.39034	2.22455	9.5005
IGLV1-44|A	9.72406	4.21504	3.92117	7.79665	5.50217	4.77185	7.79574	2.73409	9.60914	8.85951	5.95523	4.66351	6.61785	6.16809	5.19876	4.96656	7.4062	4.60087	5.12521	3.38892	6.27174	11.4556	7.66574	8.51785	4.27046	11.2598	10.8687	1.73438	3.76484	6.48883	7.26989	6.65793	4.19925	4.52563	8.33137	2.2046	3.87551	9.52169	6.427	1.13835	10.2041	6.65157	1.48533	6.31479	7.29793	4.22494	2.27257	2.07318	10.2945
SFRP4|A	6.32936	2.50628	3.2794	1.7681	2.38567	0.791794	1.96439	1.06017	5.0683	1.59467	7.64295	4.28536	5.50055	0.851102	1.0714	1.26959	6.01454	4.9024	5.26874	6.76037	4.4456	7.44749	3.37514	2.60056	2.96053	9.08715	2.17465	4.24146	4.59456	8.939	2.93074	6.28457	6.28778	3.02217	0.975065	0.844873	0.964442	8.22078	4.37372	7.66418	4.84005	5.91852	1.23066	6.48082	7.18917	4.21244	2.55968	3.6582	5.3555
RHCG|A	3.04819	1.18925	6.42327	4.38793	3.93636	8.99347	11.4151	7.15879	5.73409	8.94009	9.96682	8.8307	10.1813	8.92114	9.05091	7.37801	3.429	5.43743	5.23574	6.8428	8.33909	10.6671	6.95993	8.89427	8.92707	9.41046	4.59795	9.0928	5.53029	4.71182	3.96803	6.90198	8.57586	8.38712	8.24896	6.95218	5.7457	8.74767	8.39945	7.87207	4.40119	8.0177	9.27273	3.95286	8.16572	10.0901	9.31631	7.61325	4.27295
SPRR3|A	6.3783	5.68246	2.99165	3.61557	2.78469	8.76383	13.0807	4.90417	8.06531	12.8865	11.783	6.61511	10.2887	10.7148	10.2318	5.64751	8.62748	9.04363	5.50106	3.28349	7.00954	11.9834	6.12512	7.35128	10.5067	11.8349	10.4192	8.215	4.99703	6.79552	12.8161	6.64049	2.95045	6.54872	11.0916	13.9589	6.7415	9.54782	7.65563	5.79685	7.80706	9.25595	10.5344	10.9318	10.2907	12.5518	14.7515	6.10472	4.83581
KRT78|A	1.54194	0.913843	3.85238	0.991183	1.05971	5.21993	7.55164	1.73669	2.84446	7.26922	6.95844	5.73529	7.89313	5.48807	6.25155	1.09885	4.93728	4.69813	1.31162	2.28482	6.04625	6.38007	3.09847	3.30594	5.0494	6.62377	6.0827	6.04785	2.52559	2.36734	5.09739	5.70576	2.48967	1.27209	5.00912	9.24004	1.41536	4.7555	7.23895	1.27775	3.55722	2.53753	6.09852	6.48862	3.40698	6.65399	6.91145	1.98488	2.56141
CASQ2|A	6.30012	2.91726	0.410015	4.20951	4.08757	0.488552	0.82145	2.26698	0.755922	4.93215	1.24942	0.471435	3.49536	1.70943	0.65413	4.75839	1.32641	1.71167	0.611854	0.607437	0.681154	2.5262	3.3437	0.740958	6.04083	4.68271	0.758958	4.43098	4.22498	9.10907	0.763436	6.85964	3.319	1.46554	1.58761	3.12394	0.534111	3.88144	0.75644	2.46161	5.51376	5.01802	0.974627	1.39157	5.04484	7.09868	0.736133	0.747866	8.519
SPINK5|A	3.73757	3.07599	2.0962	1.67978	2.63619	8.67327	9.39689	5.90494	3.69233	10.5113	7.95533	5.7784	9.77754	8.38741	8.31878	2.32261	5.83298	7.36717	5.77005	3.69688	6.58442	7.99798	6.22129	3.13877	8.73772	8.708	8.96279	7.82214	4.4609	3.6858	6.13775	9.09742	6.99224	7.52434	7.19009	10.1003	3.44126	7.49869	8.29811	4.07917	6.10124	7.75586	7.10043	6.19234	4.79072	9.33495	8.43505	5.06062	5.56773
CHGB|A	7.63027	0.993658	0.530356	2.8606	3.64674	0.852276	0.731711	1.6435	0.710451	3.94067	0.793116	0.847872	1.16956	0.838593	1.27089	4.62133	1.55465	0.76521	3.85321	2.19224	0.588469	1.80508	2.22337	0.816473	4.33547	1.61696	0.762572	2.43868	1.29357	9.23732	0.952647	5.83264	3.87436	1.12664	1.41789	1.28414	0.659634	2.76179	0.699523	0.684494	4.31721	5.31202	1.71017	0.815607	3.32464	5.1118	0.618508	0.825455	5.93232
SLURP1|A	2.40237	1.53315	2.69162	2.90248	1.76841	9.20089	6.90942	1.23788	3.11082	11.7527	6.62371	6.67461	9.86993	9.06343	8.63345	0.750893	7.25414	6.52362	4.12007	5.53464	8.35655	7.41282	6.2021	5.23871	10.0794	9.2648	8.94258	10.3024	3.10021	1.66992	4.94218	10.1092	0.916666	4.32682	6.92675	10.5545	4.35689	8.26162	10.3929	0.790158	5.87541	7.97817	11.1371	7.99752	4.64761	7.78755	6.85642	4.93659	3.31031
MAL|A	3.59816	1.53134	1.52137	5.1411	1.51102	1.99976	9.58961	1.89606	8.43662	9.25493	7.7252	1.81305	6.59129	6.88083	4.11768	1.55219	2.2637	3.04385	1.89874	3.63149	2.4185	9.62244	2.49669	1.76142	2.28222	6.72596	1.61041	6.08902	1.93491	4.12523	3.03441	5.84431	1.91082	5.27323	7.98667	11.1873	2.86522	4.28258	1.78455	1.24443	5.44437	1.46471	1.65626	2.93858	3.09099	7.96241	10.9819	2.34759	3.76424
ACTC1|A	8.89211	3.74817	0.903043	5.73847	6.04651	1.3978	0.925973	3.30159	0.939441	7.19001	1.30691	1.12655	5.50416	2.8572	1.12578	8.04982	2.32059	1.76951	1.04819	0.909508	1.23366	3.63711	5.42915	0.924263	7.78806	5.29939	1.31311	8.13534	5.99783	11.8829	1.21594	9.02415	3.66843	2.38431	1.5643	5.37725	1.02446	5.44198	1.41074	4.36669	7.67014	7.4517	3.10647	3.03032	7.07922	9.64424	1.01472	1.92667	10.7479
DES|A	8.61425	4.3538	1.0023	5.46189	7.15795	2.17833	0.910082	3.90344	1.60341	7.86055	1.97637	2.67237	5.69603	2.81106	2.27653	8.65324	3.23371	2.88359	0.892017	2.23173	1.37401	4.63369	6.41622	0.604128	8.51804	8.29013	0.910725	9.19837	7.57598	12.6538	1.68335	9.7361	4.76393	2.69308	1.15729	5.58418	0.840515	4.84049	1.29361	4.66806	8.60698	7.95406	6.14847	3.82623	7.2511	11.137	0.901791	2.41404	11.608
LAMA3|A	4.6119	6.54477	4.77802	9.52359	6.71052	6.31184	6.66061	8.18275	3.40415	6.79993	6.1476	3.21357	6.13642	7.11152	4.85178	5.35831	6.35262	5.41237	6.90951	6.88636	6.20882	5.76962	5.1125	6.16774	6.75706	7.16033	5.63367	5.1068	6.81725	5.19936	5.4541	6.57948	4.271	7.6876	7.16261	6.23883	7.01404	6.13817	4.13126	2.44893	6.29941	7.52571	3.38117	6.76955	8.03521	3.02992	4.41761	5.87683	6.28625
TGFBI|A	9.80563	9.99071	8.88997	11.3411	11.1415	9.83631	8.82099	9.87182	7.84594	9.59076	9.20723	6.40438	9.48398	10.9469	8.83182	9.70602	10.2921	8.77083	10.9035	9.40291	10.3151	8.60522	9.17139	10.5439	9.52237	9.58992	7.99892	10.4604	10.4409	9.31784	7.85376	10.3146	10.2479	11.137	10.5298	9.54278	12.2374	9.93484	7.83738	6.66275	8.96623	12.9601	6.81829	10.6835	12.1407	6.9211	5.60393	8.83855	8.98824
MYBPH|A	6.72612	3.0573	0.383881	5.12826	4.77431	0.683289	0.514482	2.34923	1.02637	5.99295	0.474728	0.60038	4.69249	1.55206	0.348981	6.47488	1.68266	1.21246	0.493692	0.838184	0.450979	2.74857	4.55292	0.431463	7.01581	4.11492	0.26068	7.7042	4.07591	10.8664	0.384075	7.9765	2.89518	1.73642	0.755675	4.23324	0.387844	4.71798	0.681276	3.37381	6.10534	6.26622	4.44731	1.51497	5.45594	7.90076	0.380644	0.892627	9.29655
KLHL41|A	6.36069	2.46728	0.605596	3.57001	4.07937	0.76508	0.762399	1.70287	0.827616	5.72101	0.859653	0.605596	3.67455	1.43318	0.859568	5.33217	1.31515	1.36302	0.668839	0.762459	0.75348	2.26327	4.33566	0.686507	6.33271	6.78296	0.663306	5.38774	4.4441	11.45	0.811486	7.83202	2.62719	1.04173	0.977975	3.34091	0.671745	2.94724	0.636707	2.30272	7.12596	5.95503	1.36721	1.53121	5.32334	9.93789	0.8128	1.08865	10.0799
MYL1|A	7.63252	5.05103	0.613784	5.05403	5.49037	1.10323	0.596374	3.42801	0.549958	8.13551	0.693687	0.549958	5.48145	1.68576	0.617563	7.50404	2.40774	1.89076	1.08388	0.549958	0.549958	3.51161	6.2702	0.656545	8.24364	7.96367	0.607476	7.63404	6.47229	12.7717	0.598165	9.66989	4.20842	1.26587	0.947043	4.4871	0.549958	4.33763	0.726831	4.20343	9.16568	7.49481	2.93724	2.17489	7.56839	11.9536	0.549958	1.49127	12.1472
MYLPF|A	6.24344	4.69758	1.2178	5.84421	4.5012	0.730863	0.760608	3.14204	1.0886	6.60747	0.914146	1.17257	4.26168	1.28236	1.15623	6.01137	2.08822	2.6644	0.797389	1.84401	0.786478	2.77197	5.09201	0.525413	7.13493	5.34785	0.529206	8.1107	4.56928	9.90424	0.771144	8.02944	2.72858	1.26879	1.17115	4.03345	1.36949	5.08812	1.32104	4.51766	6.88018	5.30703	4.32412	1.89335	6.66991	9.75895	1.71846	1.17843	10.2364
MYH1|A	7.25493	0.942922	0.74784	2.73667	3.72206	0.81952	0.76832	2.17702	0.768613	4.81553	0.812418	0.870976	2.94354	0.803034	0.762892	6.89941	1.05733	1.09264	0.803109	0.795199	0.867181	1.79427	4.40998	0.759879	5.74789	5.65683	0.74784	5.75727	4.07077	12.3957	0.758518	8.34798	1.97932	1.0556	0.803732	1.88565	0.762513	2.43764	0.774989	2.06667	6.18366	6.62401	2.38226	0.806856	5.32613	6.4336	0.74784	1.02687	8.35605
CKM|A	8.11387	5.91811	2.13234	4.55577	4.79998	1.99787	0.691307	2.93227	1.01488	7.53437	1.06518	1.34955	4.32775	1.7157	0.810479	6.97155	4.02901	1.92128	1.23427	2.19754	0.716855	4.02582	6.3873	1.14184	7.68392	8.49857	0.526088	7.54858	6.08526	13.1826	0.540167	9.57232	4.55855	1.19237	0.934097	4.54871	1.63247	4.25967	2.6074	4.16483	8.70631	7.69423	4.06247	2.64866	6.88241	12.4176	0.817221	1.2773	12.3761
ACTA1|A	11.6183	3.63454	1.68083	5.94451	5.6371	2.44885	1.18395	3.73641	1.08017	9.04763	0.910859	1.89672	5.90754	1.90535	1.18588	8.50921	3.80857	1.8691	1.83989	1.04531	1.11492	5.16485	8.11165	1.20826	9.28607	9.93868	0.960901	9.83736	7.91578	14.0302	1.17615	10.5782	5.44709	2.16422	1.62735	6.52118	1.59799	5.73065	1.46082	3.63249	10.4697	7.87386	3.19045	3.13479	8.81596	14.4166	1.14341	2.33176	13.9018
CSRP3|A	5.98095	3.98393	0.723882	3.16786	5.07791	0.953295	0.509906	2.28941	0.509906	7.37197	0.553774	1.07464	4.23341	1.46668	0.56986	7.47051	1.28398	1.0973	0.5658	0.509906	0.509906	2.65624	4.39799	0.558009	7.33847	7.29728	0.5609	7.76199	4.95964	11.8901	0.509906	8.09164	3.20626	1.15503	0.819501	4.3289	0.568375	2.44399	0.808832	1.99695	6.88446	6.02078	2.58824	1.71606	5.55208	10.5355	0.617987	1.44501	10.7611
TNNC1|A	7.61863	5.25686	1.02169	5.67566	5.98646	1.86995	0.72357	2.64916	0.681002	7.36185	1.24713	1.689	5.03477	2.31757	0.761711	6.46298	2.36179	2.94416	1.06466	1.99965	0.592873	3.50423	5.17398	0.600205	7.87368	6.86003	0.545784	9.01332	5.98911	11.1644	0.637242	8.45133	3.83625	1.57861	0.746798	4.74975	0.874619	4.73813	1.42198	3.82941	8.59839	6.59482	5.26744	2.85411	6.48048	11.1828	1.05745	1.39479	11.4461
GSTM3|B	5.93706	5.87008	1.96813	3.33659	3.59002	3.02732	4.21106	2.1203	3.54787	3.37339	2.07344	2.64151	2.74971	3.43935	6.54065	5.14797	2.87738	3.62596	5.06044	5.37627	5.01871	2.77255	2.11532	2.17336	5.05291	3.31646	1.52718	2.76172	5.16731	3.52472	7.10304	2.83794	3.93498	1.8172	5.13771	3.65341	2.15892	7.41893	1.61081	3.72354	3.61587	3.26629	4.98416	2.22179	4.04893	4.83479	6.77758	5.31322	2.5176
CYP4F11|B	2.64556	1.89833	2.85079	4.4937	0.692632	1.59064	2.57142	1.9106	2.57055	4.75478	2.9483	2.11999	0.667543	2.97969	5.37095	0.929063	2.99404	0.626987	3.37218	3.06146	1.64897	2.17094	2.55736	4.07807	0.640276	2.40987	2.79143	2.06981	2.34498	0.926864	5.91302	4.40273	5.1929	4.37098	4.79891	1.82755	0.670321	7.57681	2.76897	3.09156	4.15247	1.49797	0.392238	0.605059	0.407132	1.47068	4.47782	5.31304	1.80729
TMPRSS11D|B	1.44484	2.44807	5.49646	1.15417	1.07849	7.66556	8.09485	2.23261	4.23488	8.12198	7.19687	5.49929	7.16224	6.82421	6.68427	1.47991	7.41301	4.57968	1.83212	4.29224	5.83197	8.81701	8.03148	7.47349	7.89795	7.70734	8.83124	7.47056	2.49969	4.70759	8.71385	4.91049	3.38332	9.04297	7.89305	9.3641	3.79167	6.83131	5.22679	7.38231	8.80089	4.25109	7.31726	6.43643	4.83165	8.29004	8.81867	5.01445	3.9143
C10orf99|B	2.61268	3.3147	7.02415	5.03545	2.9819	10.211	9.38335	7.51705	4.17256	10.5086	9.16725	8.04063	10.3188	9.70986	10.979	2.35071	7.11486	3.72302	7.47437	8.08307	8.18182	9.5542	9.45334	10.6046	9.93037	9.73447	10.7328	9.39976	7.47276	4.76482	8.21177	9.82848	3.84916	9.85639	9.30343	10.1245	4.42976	9.48051	9.3987	1.23432	9.26345	6.74394	8.2414	9.05479	4.78322	9.64272	10.0193	6.21699	7.02273
LAMC1|B	7.95754	7.26372	6.49321	8.94886	6.90135	6.44141	7.19073	7.54149	7.58645	6.20038	7.46116	5.11394	7.44177	6.69321	6.6946	6.40171	7.85382	7.02704	7.77661	7.77461	7.58474	7.29045	6.74881	7.05542	6.58358	8.07085	7.05124	5.8205	7.57127	7.6901	7.14948	7.88496	7.15293	7.68419	8.01071	6.14151	6.93093	8.80505	6.21329	6.81507	7.48985	7.95058	4.6969	6.47516	9.0332	5.58305	6.00343	6.6967	7.49718
SLC39A14|B	6.86858	5.97384	3.74145	6.58951	4.96999	3.75906	4.5362	5.9014	6.01903	4.36752	4.75246	3.15883	4.88367	5.23215	4.17232	4.34395	5.24682	4.51285	6.48078	5.36934	5.63172	5.25157	2.99877	5.36728	4.91725	5.83028	4.63086	3.63113	4.8122	6.44158	5.35115	6.51025	6.37963	5.31213	5.36216	4.71322	4.71461	6.53807	4.32337	3.44129	5.67112	6.30506	2.15554	4.21777	7.11133	4.35264	4.39032	3.92051	5.07477
TMEM158|B	6.97907	5.46168	4.53352	3.97184	5.05658	4.53717	3.91337	4.9759	6.11255	5.004	4.25662	4.60272	3.15912	2.78089	3.72207	4.39675	4.68626	3.29793	6.03534	5.00595	3.61069	5.23162	2.53532	4.00802	3.71991	3.80341	4.19367	4.26263	3.55919	3.80886	5.82343	3.83008	6.11416	3.75126	5.10233	3.28599	4.82823	5.31923	4.24505	3.50358	5.90681	5.4183	3.42032	4.6355	5.26867	2.98567	4.94437	3.93465	4.12157
DNM1|B	5.05215	2.9119	3.21856	4.77394	3.44235	2.23715	2.40624	2.5413	3.87387	1.89129	2.26142	1.28985	2.96575	1.41992	3.65268	2.653	3.15589	2.60239	4.15942	5.60784	3.14397	3.68562	2.0271	2.32943	2.285	3.82909	2.04206	2.89737	4.15571	3.00126	4.97359	4.59819	5.88131	2.71767	2.26695	1.56351	2.2915	5.5455	3.06419	3.69787	3.55046	3.90355	0.972082	2.2909	4.27655	2.22807	3.87387	3.67755	3.11022
LRP12|B	4.3837	4.08262	3.02634	5.83109	3.48304	4.26366	4.00819	2.66843	4.62864	3.10722	3.71235	1.2694	3.89209	3.72541	4.1073	3.59481	4.33078	4.99697	5.60872	4.80961	3.27536	4.05266	3.99992	3.90565	3.85858	4.01243	3.73283	2.34015	3.51707	4.60551	4.64447	5.20059	5.12572	4.99233	4.93166	4.0372	3.94692	5.69812	4.00718	2.90563	4.24486	4.9325	1.6541	3.6713	5.38736	3.26419	2.34185	4.58031	4.08857
GLI2|B	4.48445	2.06153	0.79836	1.27793	1.06788	1.84696	1.67179	1.41452	2.06074	1.28042	1.27021	0.697775	2.10462	0.789318	2.31176	0.985156	1.54052	0.898647	0.997413	3.42365	1.05332	2.25765	0.980754	1.20291	1.71617	2.58456	0.98371	1.94569	2.63628	2.21861	4.53063	3.45766	8.21326	2.2079	2.89249	1.30196	1.07577	4.56571	2.56624	1.50515	3.91071	3.12996	0.571467	1.06838	2.9406	1.3512	1.4187	3.6436	1.84783
KDELR3|B	7.23919	7.63378	4.7532	6.96543	4.94414	4.37872	4.42111	5.21316	5.3112	5.44956	4.83323	2.90417	5.03946	5.17004	4.79143	4.25118	5.75893	4.64331	6.43274	5.77125	5.18019	5.95515	4.03134	5.50511	5.02704	5.9615	4.38328	4.93545	5.43303	5.61328	4.8043	5.68457	5.96685	5.72523	6.16519	4.54593	5.15378	5.72239	3.85349	5.90346	5.95795	5.57042	1.77795	4.42159	6.47336	3.43208	2.78848	3.95706	4.74221
TNFRSF10D|B	5.23147	4.56345	1.29003	4.45116	3.1141	2.02917	2.76328	3.30393	2.71245	2.26159	2.98981	2.12874	1.91155	1.73372	3.62962	3.77494	2.27766	5.59922	2.6756	5.03387	4.47566	1.74977	1.64486	3.28688	2.5941	3.8139	1.95844	2.09541	1.71733	2.57167	4.60914	4.59	4.50692	4.28245	3.37696	2.26393	3.68641	2.11193	2.53116	3.04359	4.30819	3.42245	2.10835	1.45972	4.07302	2.05426	3.25939	2.95678	1.98958
IL11|B	6.73811	5.82939	3.94891	3.98359	5.40042	2.61319	3.20316	3.54168	4.56782	4.06424	2.45851	1.76016	2.22126	3.50253	3.43229	3.20998	2.00366	2.76462	4.36568	4.21722	4.40804	2.92136	1.57218	2.59671	2.41966	4.14388	3.31529	3.8565	2.57888	1.48765	2.18213	4.28218	3.07166	2.97108	3.34134	2.81113	4.37473	2.14006	3.53455	2.62026	3.60021	4.62512	2.36125	2.74017	4.79879	0.629456	1.23214	3.28724	2.82916
GPR176|B	5.78208	4.48695	3.35833	6.46157	5.29552	4.64263	3.8239	4.63398	4.15932	4.57647	5.36608	3.11246	5.21593	4.72407	5.49667	2.61786	3.87445	4.59338	4.61376	5.51565	4.29102	4.32597	5.0465	3.43378	3.31761	4.87371	4.1488	2.12098	2.89808	4.50632	3.2869	5.72437	5.91028	3.48392	3.65515	2.15423	4.61693	5.45466	3.59354	2.68098	4.59686	5.11593	2.98073	3.02605	6.08026	3.48407	1.82564	2.3	3.86982
SCG5|B	7.06171	6.57426	4.991	4.18744	3.59067	3.89444	3.36583	4.28855	3.10142	4.74029	3.47769	2.25399	2.57124	2.39912	3.04777	4.916	4.06979	2.53792	7.02496	2.24337	2.9152	2.49455	2.00635	2.44527	2.65896	3.27524	2.78986	4.79631	3.68229	3.53064	2.24202	3.76508	4.19576	2.53978	1.88423	3.98998	2.85841	3.08369	2.4521	3.4177	2.45143	4.06048	1.14866	3.13785	5.24257	2.27444	1.44713	2.12096	2.96692
SPOCK1|B	6.35818	5.32733	3.01118	4.26901	5.81383	2.94142	4.7545	2.774	4.09605	2.7789	3.5072	1.16423	4.38353	6.09175	3.73036	3.03568	3.32727	4.27537	5.67282	5.28801	3.70731	3.68081	3.14819	2.73187	3.43574	5.13682	2.30422	6.52049	7.27656	4.84297	2.68062	5.76265	6.28128	4.5989	4.01454	2.66104	5.60416	5.49682	2.0574	3.68977	3.54046	5.99034	1.31237	2.26327	5.49444	2.44723	1.56959	3.45285	3.91115
TPST1|B	5.87253	5.49957	4.84659	6.03975	5.62021	4.23025	5.35388	5.16334	5.68792	4.82089	4.00896	3.4055	5.14876	5.8478	5.67538	3.86234	4.17985	5.84007	6.18711	5.71462	4.35274	5.40342	4.05706	3.39765	5.50695	5.49553	3.90185	6.23345	4.72243	4.79027	6.57176	5.05484	5.70869	6.14943	6.16954	3.3679	7.59513	6.08624	4.39899	4.08174	5.74222	6.91157	1.99777	5.91115	6.44894	3.59372	4.94633	5.35767	4.32005
SCARF2|B	5.72937	2.66302	3.58871	3.27747	2.12891	1.52139	2.37371	2.15887	4.53756	1.9283	2.517	2.00252	3.27379	1.13342	2.43442	2.16034	3.88614	2.74564	4.05401	3.52365	3.00861	3.99803	2.05524	2.47739	1.95091	3.63644	2.01281	3.31604	2.60588	3.10027	2.81889	4.06409	5.05869	2.50799	1.54782	1.19757	3.3976	3.83842	2.46447	4.32194	2.05791	3.48255	1.517	2.55515	4.25382	1.48407	1.36501	1.72164	2.90764
APCDD1L|B	4.92183	2.12724	2.74617	3.95543	3.65633	1.45397	2.73691	2.79939	2.50742	4.14734	2.36803	1.0109	2.45348	2.62467	4.29794	1.09714	2.25862	1.48788	5.41371	3.96102	3.18613	3.72894	2.64446	1.63872	2.8893	3.1672	1.65163	3.23047	4.70369	2.42114	1.20548	4.29071	3.86329	2.93609	2.01265	1.73496	2.25414	3.84888	4.10719	2.27893	2.83455	6.23059	0.736782	1.36277	3.53469	1.33881	0.985856	2.52451	1.86281
ACKR3|B	6.76537	7.1179	3.92473	7.50613	5.48095	5.0185	6.699	3.82278	5.92782	5.82614	4.88385	4.42607	6.21972	6.56433	6.01751	4.87311	5.4129	5.28991	6.06178	7.09083	8.21502	6.15817	6.64895	6.49575	6.03271	6.98283	6.06644	6.62949	7.8724	6.88493	5.03491	7.48501	6.42922	7.79887	7.76661	5.16029	5.27014	8.95201	4.45098	6.0137	6.37551	7.34007	3.92869	3.68821	6.34889	5.1075	7.81919	7.5095	6.79096
NAP1L2|B	3.64499	3.15502	2.92161	5.46742	2.2063	0.954952	2.18402	0.792941	2.34367	2.81033	2.25187	0.792941	3.05507	2.2184	4.36288	1.10825	1.06269	1.01891	3.27863	4.5063	2.81312	2.53677	3.50443	0.901586	2.14288	2.68403	1.16044	2.31229	3.35602	2.83283	2.58132	4.11206	4.31308	3.93691	3.64157	1.35326	2.98076	4.7693	0.792941	2.86545	3.46317	2.47672	0.818904	1.28703	1.41239	2.48863	1.00334	2.0876	2.56212
BGN|B	10.9591	8.69774	10.2593	9.13119	8.93794	7.52657	7.35462	7.92336	9.87735	7.13492	9.20298	6.64226	9.01667	5.77807	8.44714	7.96794	10.0917	8.22323	9.68095	9.77644	10.472	9.76978	7.31602	7.82812	8.30622	10.0544	7.9297	8.94121	10.6287	10.0622	7.47884	10.3665	10.907	8.20133	6.73717	6.19787	9.10755	9.96593	8.64358	10.0176	8.16087	9.96554	7.97712	8.45089	10.4399	7.85259	6.96683	8.33221	8.88288
FZD7|B	6.51993	4.0899	3.09949	4.24974	4.11308	4.15199	4.62381	3.31084	6.67578	3.84093	3.75005	1.85987	5.07315	2.78667	5.44239	4.84572	4.50201	6.94352	5.92693	4.81889	3.17085	5.33502	4.39796	3.44274	4.4956	5.45993	2.841	4.17123	4.93577	4.87169	5.41353	5.61983	9.16609	4.22262	3.91639	3.15287	4.93318	5.92026	2.34578	5.26391	5.97941	5.64465	1.71338	3.69522	6.6056	4.05538	3.88857	4.68942	4.76571
SMARCA1|B	6.45835	4.39894	3.76096	7.50009	4.75643	3.08236	4.68792	4.60192	4.50502	4.58491	4.43715	2.02785	3.69912	4.25072	6.04505	3.07461	4.16928	5.14904	5.49488	5.35187	3.61323	4.99905	3.1993	2.73635	4.7139	4.72276	4.34016	3.67798	5.51929	5.43092	6.38429	5.30101	5.00685	5.67636	3.44896	2.79351	5.33944	5.60838	4.59578	4.89286	4.61586	6.29317	0.967762	3.367	6.16056	3.91884	3.48673	4.13236	4.47779
ITGAV|B	8.01411	9.4764	6.23549	9.49984	6.16931	7.72432	7.42715	7.74905	7.43657	6.73243	7.3753	3.46864	8.91576	7.2694	7.31292	6.87592	8.2582	8.97178	9.02307	8.24783	8.09992	8.23064	7.711	7.86222	7.98593	7.93272	7.70243	7.77659	7.31073	8.46171	8.43054	8.98714	9.47886	9.16613	9.12863	7.35093	8.55129	9.13777	6.52039	6.37144	8.59225	8.98392	4.98907	6.55671	9.31258	6.93421	6.44847	7.00019	7.5645
CRISPLD1|B	4.11799	4.68119	2.01339	3.84064	4.66277	1.32211	4.3041	1.40781	4.21003	3.45861	3.80145	1.05948	1.68525	4.18846	2.73159	1.31147	2.47951	2.08966	3.89119	5.24752	2.33185	2.53481	1.53571	1.48215	3.32787	3.53992	3.57092	3.13564	3.25732	3.01125	4.95815	3.22705	6.81746	4.25026	4.20535	1.82984	1.39577	4.04185	3.9382	3.69511	2.32367	4.35829	1.23834	5.22785	4.47568	3.86474	1.45571	1.90281	2.35684
CXCL5|B	6.53447	5.74712	2.21726	4.27381	3.46669	2.05749	3.82852	4.5929	5.34524	3.37019	2.77549	1.39215	2.92653	2.38621	2.42586	1.41491	2.49645	4.78144	7.21605	4.15922	4.14784	2.73298	1.20027	4.88969	1.34352	3.14761	3.52399	0.957982	1.43412	2.24971	5.30864	3.3224	2.39997	1.73624	3.66507	1.84322	3.31387	4.43697	2.69782	6.67527	6.97848	5.84267	0.929306	3.09494	4.68265	1.12709	1.62872	1.24024	1.73143
COL5A3|B	7.11929	5.1786	5.81658	6.3564	5.1967	5.56757	4.51009	6.59764	6.67237	4.61535	5.54501	4.43404	5.94514	3.33236	4.44775	5.63524	7.3499	4.30538	7.65586	6.19199	5.28776	5.84707	4.896	6.29588	5.18536	6.64734	5.21815	6.38194	5.0415	5.01138	4.82675	6.38718	5.98187	4.79295	3.919	5.1565	6.14899	5.96395	5.60965	6.29566	5.36337	7.03027	3.03509	5.02513	7.82131	3.71273	2.4938	4.20545	5.88147
MAP1B|B	5.37474	4.26025	3.05312	6.04025	2.98314	2.94174	3.45801	3.72447	4.60423	3.18825	4.08924	3.03656	5.07141	3.01397	3.90872	3.11695	5.30256	3.80544	4.9886	4.95297	3.52731	4.50511	3.0043	3.99752	3.88532	5.40659	3.74271	3.75573	4.65511	5.60223	4.81571	5.23334	3.79943	5.41637	5.39154	3.11723	3.15308	6.47008	2.95508	4.594	4.36722	4.933	1.82358	3.14105	6.84636	3.28852	2.70007	3.0691	4.99573
LAMB3|B	9.62204	8.12327	9.86202	12.0444	10.1329	8.35053	9.53051	10.6128	9.61601	9.86857	8.59517	7.94912	8.84134	9.51987	9.28945	8.05414	8.58343	8.63658	9.57757	9.97041	10.4632	9.1251	9.15391	8.53298	9.41224	9.26122	8.20721	10.618	9.96167	7.78069	9.15118	9.69267	7.56782	10.3189	10.7855	8.59362	10.6404	9.18139	7.32894	8.67685	9.75488	9.86858	8.72632	10.2868	10.2151	6.81693	8.83849	10.2588	9.1932
MLLT11|B	6.84244	5.63134	3.79531	6.22512	4.83133	3.48281	4.48344	2.86147	4.00214	3.72032	3.52952	2.01923	4.67762	2.74123	6.02073	4.09354	3.41002	3.33132	4.40248	6.34265	2.55863	3.81725	3.86585	3.09284	5.06721	4.05965	3.11257	6.443	5.70524	7.17218	5.47255	5.78706	6.6601	3.55393	6.01211	3.75283	3.24274	4.61001	4.95955	3.73654	5.14874	5.02544	1.8219	2.85752	6.29433	4.44324	3.91433	2.90837	6.64001
ENO2|B	6.60267	4.59163	3.51987	5.92323	4.90907	2.55616	2.49783	3.77078	7.37918	3.64868	3.2741	1.10622	4.37888	5.31725	2.85451	3.72209	2.53938	6.18512	6.78917	7.17998	4.41987	4.06518	3.50355	4.73529	3.17797	3.36908	4.01467	3.75114	3.7993	3.73274	6.33149	4.31812	6.1178	4.01708	6.47649	2.42956	3.71642	4.55412	4.58097	4.1119	7.12595	4.06197	2.59427	2.94193	3.77667	2.40364	4.21667	5.90955	3.08668
INHBA|B	8.20954	6.7207	5.58507	8.8918	8.29166	7.50505	5.99621	8.05668	5.89808	6.71187	5.47965	4.22201	6.67398	7.55524	6.51755	4.27276	6.48517	5.43727	7.85567	5.21282	5.28194	6.38104	7.01322	6.03045	6.47959	7.0316	7.48725	6.81768	5.71375	6.20948	5.77117	7.57239	6.78605	7.45896	7.58904	6.19902	7.74312	7.37517	7.23945	5.01662	5.88131	8.80106	3.20634	5.46158	8.83987	3.80869	2.90512	7.36489	6.04336
OLFML2A|B	6.87016	5.16167	4.44421	7.30006	5.51397	5.12776	6.13813	5.04812	6.08114	5.06225	5.23971	3.16087	6.09598	5.38929	5.30725	3.84577	5.63774	5.46975	4.70278	7.12787	5.67986	6.13863	4.20754	4.48785	5.59358	6.59628	5.31767	4.95841	5.87574	5.09076	6.84596	7.17758	6.09652	6.93252	5.53478	5.05543	6.74226	6.40421	5.26235	5.54713	5.88178	6.97531	3.47476	4.86871	6.76078	4.40548	6.16044	5.05632	5.04358
C11orf96|B	8.85834	5.26093	6.17772	4.54169	5.93726	4.25343	4.00976	5.44264	6.47885	5.40495	4.67733	5.66095	4.52412	3.59109	5.31103	4.65896	3.5568	4.60138	5.96307	5.18091	5.21534	4.93322	4.84281	4.42728	4.27494	6.03912	4.17032	5.64296	4.345	7.91745	4.56711	5.27214	5.80061	6.15508	4.66819	3.822	6.76237	5.10933	5.57594	4.81126	3.79581	7.58594	5.05689	5.64819	6.67048	6.99234	4.25999	4.38226	7.40157
ARMCX2|B	6.58168	4.45722	3.08851	6.51933	2.53763	2.06328	4.03074	3.02092	4.79074	3.32562	3.60961	1.65846	3.7288	2.30227	2.7094	3.00143	4.90185	4.80155	4.24478	5.9237	3.4696	4.96684	3.29654	2.98116	3.61514	5.2902	2.75536	3.71128	4.4343	5.39403	5.54305	5.05822	7.05476	3.52944	2.68976	2.29848	3.04873	4.70635	4.30731	5.07317	4.19644	4.24275	1.45474	3.06557	5.49772	3.16581	2.27996	2.75895	4.60017
G0S2|B	8.84603	7.39932	6.0859	11.3893	5.71025	4.91817	6.51932	3.55929	7.26844	6.56598	7.12813	3.86187	4.80659	4.84268	2.62494	3.18138	4.58767	6.004	5.00441	6.30119	5.41113	4.50622	6.96489	4.38027	2.75464	6.41827	4.12026	3.87346	5.08291	7.00852	6.29931	6.00883	3.95734	4.98308	6.28884	3.18748	4.70279	8.21405	5.63263	4.3165	5.36523	5.85366	2.54249	6.16735	6.04476	6.09744	4.83228	4.53416	6.37545
UCHL1|B	4.57422	4.81701	1.81259	8.36583	7.50734	0.74514	1.76401	2.16265	2.97936	2.43178	2.19085	1.51305	2.51184	1.31069	5.21846	2.92922	3.34581	3.94291	3.51268	6.80735	4.80935	3.36665	2.8143	1.9807	3.25999	3.68232	1.71079	3.58028	4.59778	5.4717	6.8884	4.07572	2.47949	1.93145	4.91339	1.60403	2.61788	8.34343	6.47889	2.76778	3.29677	3.00554	1.43625	1.65886	3.37782	3.21032	4.16924	3.45191	4.93057
LAMC2|B	8.41099	9.5202	8.76543	12.4044	9.14073	8.94746	9.77398	10.6807	7.33318	9.45893	9.6822	6.33221	8.48143	10.0696	7.99523	8.0249	8.65484	8.00809	10.0021	9.70272	9.99811	9.29852	8.39307	9.20916	9.17392	10.0057	8.4173	9.60182	9.70462	8.49983	8.51263	9.89517	7.61529	10.4958	11.1827	8.99378	10.3835	9.89473	6.63887	4.80945	10.4125	10.355	6.49888	9.25876	11.2833	6.0416	7.51104	9.62893	8.92447
SEMA3C|B	5.61005	5.49774	5.9061	9.52447	4.79012	6.29397	6.39614	6.62317	4.65252	6.12901	6.55822	3.60055	6.42987	6.6125	5.43047	4.73785	6.76898	4.0459	7.38839	6.44783	5.13935	5.71706	6.00821	5.3961	6.48305	6.44556	5.9266	5.55535	5.38662	6.46516	6.08305	7.2798	7.91363	6.44073	6.68234	6.47046	7.38819	6.49798	5.42627	5.31547	5.14705	7.48239	3.632	5.85099	7.69927	4.38436	4.78716	6.03618	6.29327
SLC7A8|B	5.51275	4.74448	5.83	6.94535	5.16229	6.01451	6.89431	5.85704	3.95057	6.38721	4.68511	4.81734	6.99111	5.28482	7.06685	3.76268	7.29039	4.85341	7.87187	6.33427	6.85133	6.38325	5.00351	5.83975	6.38332	5.95551	5.56006	6.66045	7.43899	4.84905	5.20918	8.47564	7.21424	7.04009	8.10923	5.57127	6.14184	7.14977	6.61699	3.47203	6.74245	6.00428	4.64975	6.34278	5.76525	4.96467	6.47948	4.9906	5.45754
COL11A1|B	8.37724	5.72222	3.90237	4.6183	2.77931	1.47515	1.56183	3.19874	6.89112	0.875719	4.68532	1.93899	5.33405	1.14716	3.52965	4.3282	7.17722	5.3785	7.63385	6.5213	3.59218	7.46191	3.27567	4.61675	3.43747	5.8659	4.98614	3.41688	4.1122	3.99693	4.31023	5.64202	9.70672	3.23139	1.41695	0.8566	3.83035	7.90926	4.61935	7.46863	2.9832	5.44441	1.55231	4.3114	5.43348	1.56367	2.28035	4.08438	2.3651
CNN1|B	8.15643	5.78768	3.42531	3.83903	2.36127	1.66933	3.05709	2.61452	5.39764	2.78852	3.01752	2.74109	3.56316	1.71911	2.23714	3.26124	4.12859	4.25703	4.36255	4.22341	3.58027	4.80638	1.82956	3.48449	2.54052	4.51001	3.09923	4.04188	5.12336	6.53751	3.28636	5.28547	6.40229	2.32741	1.63353	1.60108	4.19947	4.43759	3.40021	4.22189	2.90732	4.25344	1.77815	2.74877	5.39449	3.91713	2.18526	2.27014	4.26053
SERPINE2|B	4.00825	6.22084	3.30839	7.1643	4.2847	6.47212	4.74639	7.24327	4.25555	5.68005	5.28412	5.4953	4.52156	6.22803	3.06204	3.83804	5.58064	5.1428	6.17515	4.99939	6.15026	4.60399	2.60683	2.79668	6.54374	6.36833	5.20822	5.40526	5.09036	6.08163	4.74411	6.82891	4.77546	6.27018	6.54464	5.56276	6.39791	5.90633	4.87093	4.43058	4.48787	6.88154	4.42077	5.70125	7.05889	3.53369	2.12801	5.04153	5.17364
DHCR7|B	7.36527	8.02734	6.86452	7.49645	6.14282	6.46052	6.28858	1.29501	8.0831	5.21071	4.22241	4.47923	6.73081	5.04433	5.54734	3.64145	5.75103	5.55221	7.47758	5.80312	6.6694	5.56459	6.06624	4.8987	5.79849	5.73866	5.37564	4.67718	7.66997	4.6814	6.86697	6.34263	7.17251	5.69315	6.17684	4.57551	5.65582	6.7522	6.04284	5.22764	5.68938	6.95848	4.659	5.50318	5.02248	5.84073	6.22455	5.71957	4.50093
MLF1|B	6.0509	7.0081	5.1916	6.2904	5.82867	1.05494	3.82313	1.3325	5.64801	3.60708	2.63416	1.55046	2.76913	5.52238	4.68486	2.94192	1.9048	6.28552	5.65334	7.35695	5.41675	2.73124	5.5304	2.07677	3.53844	4.37969	1.36831	3.83386	5.29141	3.53875	6.04358	4.40877	6.41777	4.49179	5.64044	2.44369	2.66381	6.18013	5.1062	3.52901	5.09216	5.18215	1.14477	1.49705	2.73168	4.13223	6.11175	4.81872	3.13626
ANO1|B	6.24934	6.66291	4.36138	8.78944	6.63476	6.9465	5.99589	6.94236	4.75128	5.81501	4.7735	2.25847	6.9065	5.58703	7.12959	4.35686	5.71372	5.48125	7.67156	9.91176	6.00167	5.91908	10.1848	5.16138	6.78226	6.46802	5.57921	4.5113	9.60604	5.63008	6.78949	7.32818	5.045	7.37977	10.2083	5.84984	5.80912	7.86441	4.57309	7.10563	6.98305	8.23411	1.85173	4.7432	8.05198	4.70091	2.16409	6.64905	5.927
STEAP1B|B	4.77726	2.35227	2.97848	4.67352	5.38385	1.2356	1.54239	6.56404	1.88866	3.44249	1.94218	1.1403	1.87016	1.50054	5.84852	1.06759	4.18913	2.66443	5.78758	4.89519	2.85935	1.1212	2.44917	1.16008	1.22203	1.85933	1.30189	1.62822	4.95189	1.37568	1.84302	1.67683	5.12508	1.07858	4.79769	4.15765	3.64237	4.95222	5.56143	1.71878	5.70265	1.48969	0.83373	1.11034	2.54023	0.952085	5.11982	4.21442	1.76225
SCG2|B	4.1943	2.55583	1.42077	2.89605	1.74187	1.0747	1.23332	1.81749	2.7664	1.98819	3.12143	1.16676	1.55606	1.016	3.14504	2.2468	1.16239	2.58206	3.51274	2.44803	2.04311	1.97193	1.09076	1.05961	2.30572	4.98814	1.2665	1.46422	2.08239	5.24023	0.9819	2.70469	2.19801	1.92445	2.11929	1.31909	1.83832	2.31725	2.08372	3.24203	2.1031	4.64349	0.77448	2.42429	4.31729	1.04963	1.08503	1.88473	3.55199
SERPINE1|B	8.87909	7.35581	6.84495	11.0218	8.60362	9.44268	7.41068	10.0242	6.63312	8.40287	7.80176	5.69931	7.12613	9.17118	9.10286	8.41512	8.7936	5.73143	12.3123	8.51052	7.38477	7.8788	9.68089	8.71641	8.69779	8.46039	7.34237	8.77075	9.36212	8.22791	9.61773	8.10902	8.6232	9.84371	9.31691	7.99849	9.74654	7.74378	7.39373	6.42706	9.59081	11.8617	4.27115	8.4332	10.3414	5.67562	4.52118	10.1768	8.14669
IGFBP3|B	7.85037	7.44814	8.05669	8.44975	5.90499	5.68292	6.806	6.76472	9.14377	7.53349	7.55143	5.58842	7.69049	8.12255	6.86249	6.40243	6.59617	9.71995	7.17341	9.53724	9.62204	8.15471	7.69539	6.53733	8.13422	7.18435	8.16795	9.71621	6.81057	7.23136	6.96054	8.30924	7.46544	6.73603	11.5646	5.7229	6.78586	9.60211	6.5422	7.41425	9.82953	7.25795	7.19051	5.22973	8.18876	6.01448	5.65162	7.6884	6.34566
EDIL3|B	7.36582	6.57876	3.24629	3.7449	1.98836	3.47068	2.51628	2.61215	5.10905	2.63219	2.59581	2.17817	3.60267	1.70344	2.81036	1.96559	4.33674	4.25427	5.00608	5.56094	3.35859	5.64716	5.31515	3.38993	2.73031	3.81684	3.00506	4.16894	4.61968	3.68279	3.79678	4.58495	7.21909	5.57974	2.49503	2.26769	5.02974	5.72382	3.09005	5.69303	5.37846	5.83072	0.963574	2.62715	5.05456	2.72227	2.4585	4.17451	2.73478
CCDC8|B	6.3103	4.02	2.56174	3.99736	5.5648	1.17162	3.15502	2.50436	3.53361	1.75635	3.114	1.42755	2.73313	1.24383	2.52371	2.2374	5.19058	4.95461	4.31647	3.35819	3.37838	3.61214	1.5111	3.57648	1.96443	4.24138	2.01791	2.9754	4.87729	3.83592	4.84182	5.17144	4.43744	1.76339	1.69816	1.2871	5.98759	3.61174	4.72257	3.93385	4.07094	5.81258	1.08325	2.38789	3.97235	1.74855	1.37032	1.69964	3.16529
WDR72|B	3.17002	5.92519	3.47299	0.828747	2.49022	0.892126	4.23399	0.689447	4.84179	1.0148	3.93263	4.03907	3.83747	0.995605	4.31811	0.728484	2.43414	0.918657	4.0397	4.06844	4.03847	0.740941	4.27265	0.745255	0.815462	1.25049	4.5272	3.62642	3.44738	1.04481	4.3362	4.05801	4.7964	4.6333	5.2283	1.02245	2.09368	3.70524	4.00658	4.45616	4.10611	0.765188	3.26006	4.92016	0.679796	4.64646	2.18752	5.5447	1.61865
CKB|B	5.22696	6.33275	6.22082	7.44628	4.9044	3.39789	7.43972	3.2233	7.57335	6.56047	3.51114	5.34063	6.12488	6.31429	5.08317	3.77117	1.46083	6.24713	4.4557	7.64198	8.30632	5.88453	4.93446	2.85937	7.06697	5.87117	5.28792	5.94423	7.31274	6.03514	7.00931	6.75159	7.15871	5.24622	6.38538	4.97387	4.90062	5.61184	8.06566	5.89059	6.72623	6.35876	5.85153	4.16698	2.83011	5.85121	7.43441	5.58173	6.18947
CXCL8|B	9.77994	12.2712	6.56258	5.99297	7.44014	5.81276	8.15467	9.05875	8.66654	7.76096	7.85287	5.05377	6.84387	6.85597	9.29891	5.60394	7.24236	7.81792	9.44874	8.19671	6.94397	3.87655	5.79451	7.4005	4.82037	8.29907	7.26714	4.20955	3.96875	5.61471	7.83102	5.42884	6.74823	7.0097	8.18543	6.34504	7.19445	10.1984	7.08109	3.10894	8.05393	8.83416	4.18808	7.84922	8.41184	4.29891	3.5071	8.70513	6.51417
ODC1|B	8.2751	10.5362	8.06069	7.78769	7.35569	9.50139	7.80087	9.22761	9.3863	7.84286	7.72999	9.04454	6.79415	7.08453	9.7572	6.79715	7.34139	8.5704	9.06145	7.97273	7.24609	6.74466	6.44833	9.16202	10.7846	9.02813	8.13806	6.96847	6.60865	8.71241	10.7057	8.82822	9.49692	8.17604	8.95179	8.83611	7.09619	9.91187	9.77877	5.81917	12.3414	7.72848	6.80703	8.39864	8.58731	6.75981	8.26342	8.31482	7.97552
CSPG4|B	5.54887	4.8731	6.26474	6.96055	4.33601	6.30116	6.41944	5.33654	4.52738	4.8003	5.50328	5.82752	6.75614	6.38922	3.90327	4.3075	6.36218	4.64348	5.01784	6.23533	6.08813	6.33937	2.41553	6.12237	6.60294	5.37776	5.19687	6.44403	6.5986	6.65112	5.59202	7.88662	7.01573	6.39617	7.01683	5.69053	6.83797	4.11917	5.28296	4.18952	6.22917	6.64433	5.25697	6.46183	7.35199	4.4662	1.44652	1.57521	6.83297
MAGEA12|B	7.37079	2.11164	0.744964	1.18373	0.744964	0.744964	0.744964	0.744964	0.813316	2.3586	1.04489	0.744964	0.744964	0.922343	0.744964	0.744964	0.744964	1.1787	1.04359	0.744964	0.782291	0.774727	0.744964	0.898597	0.744964	0.744964	6.80097	0.787091	1.04159	0.744964	6.63533	7.86879	2.6084	0.744964	0.744964	0.744964	0.744964	1.0029	0.833901	0.744964	0.860965	0.744964	0.744964	0.823426	0.744964	0.744964	0.744964	0.744964	0.744964
POPDC3|B	3.37498	3.51787	4.09644	4.33506	5.4301	0.895042	4.34432	1.99165	1.49443	3.13759	4.00524	3.45023	1.14594	4.60862	4.80262	2.77363	1.40874	2.57768	6.14994	4.46604	3.88968	3.27324	1.5071	1.79417	5.17973	3.24179	1.50716	4.93828	4.67152	7.28617	1.80154	5.23966	3.07996	4.2933	0.920119	2.75445	1.97961	4.96522	0.756448	1.02835	4.81135	4.97399	0.456905	5.9036	4.87718	5.27377	1.07844	4.37529	5.27961
MFAP5|B	6.99958	6.7832	2.91063	7.11149	6.54023	5.78138	1.27573	8.4599	6.03688	6.13484	4.04581	3.0758	4.84258	1.58507	2.42	2.76807	5.54394	5.03994	3.32084	5.44506	2.55093	6.88159	2.45058	2.76141	7.23438	6.91917	4.27414	4.20349	3.78055	6.86847	3.63524	8.35476	5.63693	4.21513	1.06173	4.36752	4.86879	6.5244	5.00349	6.94389	5.58727	6.64245	3.52683	5.12012	6.65032	3.88188	1.45097	2.79631	5.23125
FOLR3|B	4.39371	1.98555	3.81858	4.79042	1.82111	1.64315	2.01817	2.40281	4.34479	4.9807	1.6553	2.91192	2.22992	2.06427	0.989347	0.580064	2.17649	0.894699	3.92936	1.26534	7.59938	0.725198	1.49167	1.37866	2.48914	2.48088	1.5481	5.27418	7.20139	1.12624	0.723792	4.52631	0.647714	3.58025	3.44718	1.69012	1.67873	1.29219	2.10681	1.81824	1.01277	3.05849	3.44762	1.17667	1.09423	1.35971	0.519188	1.09354	2.72871
TFPI2|B	3.85747	1.55767	1.79638	0.775337	2.86397	1.6162	2.36156	0.878101	2.06737	2.06261	2.60473	0.971712	1.4004	1.20431	3.35917	0.888459	1.38884	1.247	6.73954	2.1318	0.98709	1.37057	2.42601	1.22145	0.773547	5.64353	0.658444	0.907185	1.15572	2.39466	1.85646	3.48988	2.11227	4.71312	4.13609	2.54523	5.22567	2.80231	0.907289	1.03715	2.11149	1.9954	0.515739	1.95161	2.2561	1.12619	2.38029	5.68189	3.30948
SLITRK6|B	4.65001	4.57036	5.073	9.14441	4.7695	4.33251	4.72367	6.27152	2.21404	3.56012	4.44322	3.18883	3.21411	4.86499	3.40252	5.95089	3.71395	1.32182	2.91366	3.76101	4.99999	4.36694	3.55235	1.39816	3.5725	6.28125	4.87484	4.72963	2.03338	2.66353	2.07524	7.00913	4.74744	6.13521	5.91076	4.54641	7.22548	4.68114	4.23221	3.29124	5.10173	6.64273	1.16837	3.92744	7.23379	1.78779	5.72474	0.876225	2.38749
MMP10|B	10.3335	10.4115	7.33889	8.20091	7.62238	9.44099	8.4227	9.99303	4.74757	9.37827	8.44243	7.38088	6.51254	7.84245	4.45059	6.53004	11.0542	5.25655	8.10806	9.19365	7.01624	9.23804	7.65989	7.82759	8.12366	7.22759	7.04769	12.5194	8.95113	8.34802	6.13675	10.0096	5.65226	8.6277	8.57889	8.42725	12.5843	4.19249	7.92298	2.20675	9.00203	11.1241	5.62875	6.6936	7.31301	4.3705	3.13865	4.9221	7.69719
EPCAM|B	8.54229	8.54287	6.44091	7.98335	7.48638	3.63968	5.86914	6.31759	8.13952	5.16394	4.79406	5.65071	4.09105	4.36938	6.47673	5.669	6.01769	7.17614	5.83697	7.37301	5.34859	3.21456	4.95384	5.47787	6.12632	3.90097	5.1356	3.3989	7.75994	2.88937	8.38533	4.52596	7.67624	5.74891	6.07306	4.08053	3.56508	7.71952	7.93742	5.48896	7.2388	6.37329	3.84995	3.0452	5.37439	4.40437	7.24918	8.1963	3.49207
PRSS21|B	5.08311	1.33654	3.71808	0.544497	1.08609	1.0558	3.45761	0.486019	7.69086	1.30183	3.74443	0.947696	1.87702	3.68675	5.05644	0.692812	4.07364	2.36218	3.55122	7.47032	2.41111	1.08112	0.76737	1.01358	1.85148	0.949878	2.68275	0.960531	1.04322	1.18667	2.37977	0.750938	5.37129	1.28011	4.77811	1.0427	0.570417	6.33629	4.62211	1.09261	2.00702	0.590601	1.13504	0.91124	1.15074	0.951981	0.746471	4.36422	1.34476
SOSTDC1|B	5.48054	1.67145	0.937091	0.866592	3.22728	4.69545	3.02855	0.874632	4.96016	2.51584	1.59178	0.768615	4.1862	1.49521	2.9692	0.877935	0.768615	3.47139	2.15206	5.48498	2.88212	4.09118	1.29213	0.939768	1.68852	2.77518	1.18534	2.88322	3.78758	1.00616	5.94178	3.68012	9.31544	5.90344	4.96178	1.7305	1.26531	1.2511	0.835636	3.39201	5.6898	1.4846	1.34292	0.912125	5.64204	5.09775	2.12469	3.40496	1.95627
MAGEA1|B	4.15323	0.866344	0.875545	0.772038	0.798291	0.738328	0.738328	0.738328	0.738328	0.855983	2.36736	0.738328	0.995766	0.738328	0.972319	0.738328	0.738328	1.05308	0.997297	7.28381	0.738328	0.826443	3.38321	0.997596	0.738328	0.8588	0.738328	0.738328	1.16118	0.772623	2.33058	1.31933	7.05341	0.804747	0.738328	0.738328	1.08776	7.37215	1.67409	0.738328	1.01298	0.738328	0.738328	0.738328	0.738328	0.738328	0.738328	0.738328	0.789627
IL24|B	6.20689	7.68603	7.1274	4.91257	6.26787	5.75845	4.90967	6.54949	5.04937	6.50001	6.55438	6.42623	2.78912	7.64539	6.33093	2.90751	5.46962	1.65176	9.09463	3.84094	5.67876	3.43258	3.03081	6.88827	3.32431	6.13902	5.7022	3.86101	3.94723	5.3242	5.21857	3.47489	3.503	4.52824	4.491	6.56048	4.99768	5.00885	6.22068	1.59686	5.34325	7.51985	6.45936	3.37162	5.75831	4.0338	1.3998	1.89278	5.13637
DKK1|B	2.77317	6.33174	1.29896	4.68441	6.91431	1.27101	4.08333	8.36354	3.48334	5.15681	4.58531	4.44771	3.98412	5.15709	5.24569	5.02423	1.09221	1.22076	4.24208	2.51539	3.67258	4.6487	2.06613	0.937437	1.54765	4.62809	4.51215	3.69556	4.28198	1.33725	4.53277	2.83144	4.85094	8.25904	4.48365	4.37193	3.76446	7.07147	0.685256	5.43051	4.56617	6.45675	1.88977	4.54883	6.57128	2.34418	4.55626	6.87052	5.07339
KRT24|B	1.82064	0.914372	1.81721	0.914372	0.970667	1.2258	7.02187	1.24324	3.28984	3.1836	4.70071	8.762	3.22151	4.05522	0.96138	0.914372	4.42264	2.73311	0.914372	0.914372	6.6288	2.61887	1.85591	3.60378	1.40487	4.30766	5.17609	1.10318	1.94152	2.26071	2.54158	1.15352	1.10737	1.20197	5.64063	5.04307	1.38573	1.47165	2.52234	1.68651	3.89138	1.17889	0.914372	6.18906	0.914372	4.21952	9.63433	0.914372	2.87058
PRAME|B	6.02707	1.04197	0.518228	0.505872	1.1456	0.557138	0.772426	0.497459	6.47525	0.713725	6.03226	0.951456	4.02841	3.72574	6.35252	0.542973	4.05021	1.34743	1.07744	5.51988	0.877981	0.679724	4.49024	0.788526	0.489343	0.670416	0.475215	0.513826	1.9322	0.797321	5.36778	0.548966	7.26749	1.04868	3.89545	0.498716	0.497615	5.04613	0.475215	0.489766	4.65015	0.475215	0.475215	0.475215	0.518787	0.52231	0.557679	4.5577	0.610777
MAGEA6|B	7.97135	2.94009	6.99772	8.95498	7.28472	1.10065	1.03867	1.39671	1.03867	7.05497	7.56611	1.50193	7.33296	1.10191	1.18747	1.13938	1.03867	1.4833	8.7056	7.54912	6.8628	1.03867	6.97367	1.26999	1.03867	1.16212	8.60857	1.08206	5.8093	3.6863	6.91598	9.1141	7.27365	1.03867	1.03867	1.03867	1.22938	1.19563	6.792	1.07121	1.46883	1.03867	1.03867	1.07959	1.03867	1.14276	1.03867	1.10353	1.03867
TGM1|B	4.31591	4.43396	5.35099	3.82052	3.59752	8.63832	9.61602	5.73675	4.70214	9.20796	9.86022	8.64397	8.95349	9.09288	8.65642	3.48948	8.50057	5.2493	6.63114	6.22468	7.54146	8.42613	4.87432	10.4354	9.37159	8.83971	9.99205	7.21965	7.93918	4.25391	9.53106	7.4568	4.78217	7.32822	7.64703	10.3997	3.27045	8.04925	9.62537	3.29796	7.91374	6.0664	9.9122	8.03681	4.49225	9.04618	8.1966	8.52275	5.64105
GPX2|B	5.80823	6.53128	2.45238	2.86644	3.05013	2.58459	6.56459	3.54733	4.45692	6.27945	4.08466	4.33057	4.95093	3.71081	8.50643	1.787	1.96846	4.8824	3.82465	7.43895	6.99353	3.40051	7.22335	3.91309	8.72394	7.27609	2.19194	5.43354	7.66991	3.30695	7.95137	5.15252	8.27908	7.52953	7.28828	5.69247	1.37552	8.87969	7.0697	5.8619	6.8814	2.08843	4.71934	3.6844	2.16288	5.1378	8.92064	9.58736	3.78467
TGM3|B	1.91604	1.08288	1.00841	1.08653	1.30623	3.8839	9.09802	1.25427	5.29646	11.2426	9.35579	7.64687	6.6025	7.81893	6.58416	2.87307	5.7198	1.21102	3.62482	2.99568	3.72387	8.18125	1.92774	6.86915	9.93821	9.32823	8.99538	1.80338	1.41529	2.35483	6.79359	5.82062	2.38783	1.63654	8.32284	11.9758	2.84633	8.30004	6.67471	2.23777	7.43982	1.1532	4.25813	4.7031	3.83683	8.38546	8.41381	1.90551	1.30006
MAGEA4|B	7.26661	0.956304	4.49559	9.3744	5.6752	7.16894	5.554	0.743071	0.782834	5.43473	7.53238	0.743071	8.00574	1.03598	5.46179	0.743071	0.908205	1.47214	8.33124	9.13064	8.59795	0.760306	9.14607	1.2311	0.743071	1.46172	6.39652	0.815138	5.65118	1.88182	0.743071	6.85542	8.29376	0.743071	0.743071	1.64111	0.743071	7.6453	0.743071	0.866432	0.967604	0.743071	0.785681	0.854671	0.743071	0.913335	0.743071	0.743071	0.911904
IL1A|B	5.38891	9.22141	4.18846	7.53605	6.41255	5.13812	6.38678	7.84584	3.92332	5.03916	6.20403	6.01659	5.57386	6.97079	7.19829	4.83287	5.54739	6.20263	8.1673	2.09999	4.81876	3.62637	4.0435	6.50904	5.76899	6.11414	7.13147	5.10868	3.9765	4.57338	6.32412	4.18369	4.2483	5.3299	6.00859	6.10951	6.51754	6.69918	6.71874	1.76291	5.2473	6.0957	4.18274	4.22905	7.26582	4.24862	4.67194	5.95708	3.28589
CSF2|B	5.04876	6.21371	4.09116	5.91371	4.8607	2.985	2.85309	5.43987	3.11817	5.19811	2.80153	1.42213	2.30715	6.32577	2.86335	1.17939	2.97307	0.973598	5.47025	2.7164	2.89285	1.43318	1.9032	2.30083	3.12668	4.7518	2.20143	2.54924	2.65643	3.25213	4.55589	1.40741	1.56223	3.68774	4.46237	2.22077	5.14215	3.93231	3.42176	0.726694	4.37945	4.82923	0.619654	3.45504	3.7155	1.79584	1.25083	2.87774	2.88944
COL17A1|B	7.97965	7.37607	9.86563	10.9782	9.04185	9.71916	9.64042	11.8045	8.07835	8.92503	9.26814	8.95201	10.026	9.85999	8.14656	8.45393	10.0568	9.03566	9.2331	9.48453	10.7928	9.52641	7.61916	9.68914	9.6542	9.82608	9.86559	9.57005	10.2936	6.95352	7.88999	10.3542	6.74214	10.8784	11.3889	9.32621	10.0492	7.26312	8.10661	6.86257	9.48265	10.6395	8.48615	9.04637	9.20148	7.01949	8.72566	9.20645	8.9495
PTHLH|B	5.39832	10.2406	6.77683	8.74824	8.88548	8.53146	7.09212	10.5431	3.91775	7.95531	7.10243	6.8617	6.62306	9.61007	8.44124	8.7117	4.13676	3.0977	8.93661	6.07232	6.18707	6.76459	6.09502	8.40213	8.52724	5.83871	8.6823	7.7549	7.29173	5.51001	9.29928	8.43247	7.29407	9.84445	7.8709	8.51335	7.17198	7.2018	8.51172	4.546	9.1251	9.18132	6.51662	8.38777	9.42949	4.32837	5.43993	7.59139	5.78401
PTGS2|B	7.67959	8.6224	2.71025	4.81529	5.23822	6.12508	4.1763	7.04404	8.93184	6.20625	5.16647	6.42486	4.6146	4.23052	3.86186	1.9063	2.69079	7.65119	2.82507	2.9168	6.08106	2.72185	3.44419	3.88252	2.3782	5.96244	5.11378	2.18693	2.00174	4.48869	4.92664	5.11748	2.8964	4.68199	4.57928	6.11308	5.63544	4.78358	6.04335	2.30651	4.73028	3.71932	3.95331	3.60199	6.64225	1.84106	3.89078	2.32938	5.06133
IGFL1|B	5.35546	4.7743	4.41646	9.22876	6.27192	4.86495	4.5867	1.32794	0.552078	6.77051	7.54699	5.78801	8.38402	9.82934	10.7342	2.28015	8.16719	2.88346	2.14744	8.68225	6.09829	5.849	6.2009	10.6474	8.6226	7.62988	6.72417	4.17695	9.54233	4.30105	5.69443	5.61822	3.51536	6.55765	5.99702	5.798	2.70901	4.8577	9.76432	5.54707	8.21268	6.15457	8.52783	4.75528	4.22804	6.76527	5.28618	4.66916	4.24329
FABP4|B	2.78229	3.55667	4.96221	1.79895	4.69804	2.12218	6.73859	1.69828	1.25053	3.71214	4.00642	2.94248	4.00573	6.59238	6.53352	1.88442	1.49353	1.71414	6.63406	9.50001	1.15866	7.04058	6.15848	1.31562	3.56299	4.64981	6.43051	10.0776	3.50928	7.69375	1.89681	8.3567	9.46855	9.64201	5.35194	7.84724	1.34241	1.69165	2.05719	1.90897	2.36545	4.97528	1.98708	7.57697	3.61504	6.12699	1.6334	3.36369	4.23145
[truncated: 304 more columns]
