# Supplementary material for: Comprehensive Analysis of Tumor Immune Microenvironment Characteristics for the Prognostic Prediction and Immunotherapy of Oral Squamous Cell Carcinoma
Source: Front Genet. 2022 Apr 8;13:788580. doi: 10.3389/fgene.2022.788580 (PMC9024147; doi:10.3389/fgene.2022.788580)
Supplement: Supplementary file 2 [file DataSheet4.xlsx]

## Sheet: Sheet1
Additional file 4. DEGs of the three TIME clusters (containg duplicate genes)
	id	logFC	AveExpr	t	P.Value	adj.P.Val	B
B versus A	APOL3	1.04889	4.90899	7.80103	1.00502e-13	1.80221e-09	20.4741
B versus A	CXCL10	2.19269	7.85325	7.3644	1.69999e-12	1.01614e-08	17.7998
B versus A	CD2	1.17537	5.15075	7.13863	7.03344e-12	3.15309e-08	16.4583
B versus A	CD3D	1.07747	5.23125	7.08933	9.55234e-12	3.42585e-08	16.1692
B versus A	GBP4	1.26135	4.61606	7.00943	1.56404e-11	4.58873e-08	15.7037
B versus A	IDO1	1.72688	4.82431	6.98734	1.79127e-11	4.58873e-08	15.5756
B versus A	CXCL11	2.10646	5.38086	6.87524	3.54934e-11	7.95585e-08	14.9303
B versus A	AIM2	1.31301	5.82539	6.71256	9.44454e-11	1.30276e-07	14.0073
B versus A	GBP1	1.18196	7.24033	6.6678	1.23275e-10	1.57897e-07	13.7561
B versus A	TRIM22	1.02139	6.8673	6.56751	2.22916e-10	2.10824e-07	13.1979
B versus A	NKG7	1.12457	4.65298	6.487	3.56993e-10	2.98639e-07	12.7542
B versus A	GZMB	1.14076	5.189	6.34123	8.28566e-10	5.94314e-07	11.9615
B versus A	GZMA	1.27682	5.22431	6.27631	1.20023e-09	8.27788e-07	11.6128
B versus A	LAMP3	1.13161	6.3084	6.2628	1.29605e-09	8.6077e-07	11.5406
B versus A	GBP5	1.4675	4.98661	6.23817	1.49025e-09	9.0206e-07	11.4093
B versus A	CXCL9	1.74809	6.97908	6.2328	1.5362e-09	9.0206e-07	11.3807
B versus A	IFIT3	1.30982	7.46517	6.0134	5.23175e-09	2.75929e-06	10.2289
B versus A	CD8A	1.05252	3.77238	6.00331	5.53052e-09	2.76995e-06	10.1767
B versus A	RTP4	1.05153	5.39378	5.98734	6.03826e-09	2.92643e-06	10.0943
B versus A	BATF2	1.14339	3.82639	5.57276	5.5514e-08	1.74645e-05	8.01406
B versus A	IFI44L	1.18611	5.0557	5.46394	9.74169e-08	2.575e-05	7.4879
B versus A	MMP9	-1.1114	7.93153	-5.46348	9.76467e-08	2.575e-05	7.4857
B versus A	OASL	1.22134	5.73304	5.38657	1.44561e-07	3.39249e-05	7.11893
B versus A	WARS	1.00726	8.31552	5.22465	3.256e-07	6.41611e-05	6.36077
B versus A	BST2	1.01038	9.44691	5.1652	4.366e-07	7.98889e-05	6.08719
B versus A	IFIT2	1.04152	5.23317	5.11359	5.62003e-07	9.78432e-05	5.85185
B versus A	GSTM3	-1.07432	3.99328	-4.75041	3.1411e-06	0.000368145	4.25196
B versus A	RSAD2	1.11379	5.83585	4.71019	3.77729e-06	0.00042334	4.08096
B versus A	IFIT1	1.05611	6.66973	4.38607	1.59553e-05	0.00115813	2.74884
B versus A	CYP4F11	-1.04745	2.89742	-4.2073	3.41007e-05	0.00206592	2.0497
B versus A	SPP1	-1.16997	6.4524	-4.06388	6.15778e-05	0.0030844	1.50746
B versus A	TMPRSS11D	1.19404	6.11859	3.83122	0.000155074	0.00581753	0.663675
B versus A	C10orf99	1.00468	7.97689	3.08492	0.00222425	0.0337439	-1.73476
B versus A	SPINK7	1.162	4.14937	3.00241	0.00290199	0.0401222	-1.97034
C versus A	NKG7	2.65515	4.65298	14.1644	2.76366e-35	4.9558e-31	69.2045
C versus A	CD8A	2.506	3.77238	13.2189	8.50715e-32	7.62751e-28	61.3396
C versus A	GZMH	2.6032	3.4355	13.1516	1.49931e-31	8.96185e-28	60.7847
C versus A	CD3D	2.15213	5.23125	13.0954	2.40369e-31	1.07757e-27	60.3224
C versus A	USP30-AS1	1.61528	2.55954	12.453	5.12322e-29	1.83739e-25	55.0712
C versus A	APOL3	1.79469	4.90899	12.3442	1.26012e-28	3.27498e-25	54.1898
C versus A	GZMB	2.40087	5.189	12.3424	1.27843e-28	3.27498e-25	54.1757
C versus A	IDO1	3.26475	4.82431	12.2166	3.60777e-28	8.08682e-25	53.1597
C versus A	ETV7	1.81057	4.15805	12.0867	1.04982e-27	2.09171e-24	52.1136
C versus A	CD2	2.12857	5.15075	11.9558	3.06506e-27	5.49627e-24	51.0643
C versus A	PSMB10	1.33089	6.49762	11.7608	1.50267e-26	2.38511e-23	49.5075
C versus A	IFNG	1.43011	1.7066	11.7534	1.5961e-26	2.38511e-23	49.4484
C versus A	SIRPG	1.44675	2.31111	11.704	2.38244e-26	3.28629e-23	49.0562
C versus A	LAG3	1.85482	2.85954	11.5782	6.60072e-26	8.45458e-23	48.0583
C versus A	GZMA	2.53617	5.22431	11.5293	9.79148e-26	1.17054e-22	47.6722
C versus A	HLA-DMA	1.78031	6.50426	11.2864	6.89448e-25	7.27246e-22	45.7611
C versus A	RARRES3	2.08927	6.52212	11.215	1.22022e-24	1.21561e-21	45.2022
C versus A	FASLG	1.21566	1.71651	11.1816	1.59267e-24	1.50314e-21	44.9414
C versus A	PSMB9	1.7236	7.22277	11.0194	5.78306e-24	5.18509e-21	43.6789
C versus A	CXCL11	3.64221	5.38086	10.9939	7.07803e-24	6.04396e-21	43.4811
C versus A	CXCL10	3.50638	7.85325	10.8911	1.59493e-23	1.30002e-20	42.6858
C versus A	IRF1	1.4735	5.70799	10.8499	2.20598e-23	1.7199e-20	42.3683
C versus A	TIGIT	1.40857	2.71442	10.8219	2.75084e-23	2.05534e-20	42.1523
C versus A	CD3G	1.56528	2.77325	10.7734	4.02597e-23	2.88775e-20	41.7795
C versus A	GBP2	1.50559	6.19371	10.7184	6.19999e-23	4.27609e-20	41.3569
C versus A	CXCR3	1.53533	2.56678	10.712	6.51656e-23	4.32796e-20	41.3081
C versus A	GBP5	2.71228	4.98661	10.6627	9.58838e-23	6.14067e-20	40.9301
C versus A	GBP4	2.05692	4.61606	10.571	1.95993e-22	1.21191e-19	40.2304
C versus A	CXCR6	1.42	2.97595	10.5631	2.08475e-22	1.24613e-19	40.17
C versus A	ZNF683	1.32213	2.71039	10.5572	2.18191e-22	1.26213e-19	40.1254
C versus A	ISG20	1.45846	5.22452	10.5485	2.33566e-22	1.30885e-19	40.0588
C versus A	PSMB8	1.17059	7.98209	10.4708	4.27078e-22	2.32072e-19	39.4682
C versus A	SH2D1A	1.21144	2.03796	10.4031	7.21161e-22	3.69482e-19	38.9555
C versus A	CXCL9	3.15257	6.97908	10.3953	7.66023e-22	3.81565e-19	38.8965
C versus A	SLA2	1.26402	2.38809	10.372	9.17242e-22	4.4454e-19	38.7202
C versus A	CD3E	1.71254	3.72157	10.3401	1.17292e-21	5.393e-19	38.4796
C versus A	CD27	1.81772	4.09199	10.3324	1.24415e-21	5.57753e-19	38.4219
C versus A	PRF1	1.75872	4.23332	10.2804	1.85717e-21	8.12263e-19	38.03
C versus A	SECTM1	1.61957	5.35315	10.2706	2.00202e-21	8.54767e-19	37.9565
C versus A	BATF2	2.25544	3.82639	10.1662	4.45681e-21	1.81635e-18	37.1735
C versus A	CD7	1.46079	3.78086	10.1286	5.94382e-21	2.36855e-18	36.8919
C versus A	SIT1	1.37355	2.77512	10.1208	6.30599e-21	2.45824e-18	36.834
C versus A	CIITA	1.28902	2.644	10.0261	1.2966e-20	4.94693e-18	36.1289
C versus A	CD96	1.16489	2.17688	10.0211	1.34683e-20	5.03152e-18	36.0917
C versus A	WARS	2.07492	8.31552	9.9533	2.25293e-20	8.07991e-18	35.5885
C versus A	ACSL5	1.5651	4.61109	9.92419	2.80815e-20	9.87367e-18	35.373
C versus A	CTSW	1.62514	2.94311	9.85332	4.79371e-20	1.59187e-17	34.85
C versus A	HLA-DPB1	1.66095	7.20338	9.83528	5.49151e-20	1.79043e-17	34.7171
C versus A	GBP1	1.88444	7.24033	9.83143	5.65277e-20	1.8101e-17	34.6888
C versus A	CCR5	1.60703	3.62982	9.81519	6.38736e-20	2.00944e-17	34.5694
C versus A	2021-09-01	1.10619	2.90544	9.78571	7.97076e-20	2.46434e-17	34.3528
C versus A	HCST	1.36229	4.60141	9.76395	9.38477e-20	2.85233e-17	34.1931
C versus A	TRAC	1.67333	5.53619	9.74692	1.0663e-19	3.18682e-17	34.0682
C versus A	CD247	1.37447	2.84056	9.73814	1.13878e-19	3.34763e-17	34.0039
C versus A	IKZF3	1.27589	2.25614	9.63692	2.42541e-19	6.90356e-17	33.2647
C versus A	CD8B	1.14017	1.87317	9.59173	3.39505e-19	9.51251e-17	32.9359
C versus A	HLA-DMB	1.56325	5.57303	9.56587	4.11372e-19	1.13488e-16	32.7482
C versus A	HLA-DRA	1.70751	10.7544	9.53793	5.06101e-19	1.37506e-16	32.5456
C versus A	ZBP1	1.25095	2.19157	9.46763	8.51261e-19	2.24483e-16	32.0373
C versus A	PDCD1	1.14093	2.11879	9.45868	9.09364e-19	2.36329e-16	31.9728
C versus A	HLA-DPA1	1.80389	7.51126	9.40647	1.33603e-18	3.42253e-16	31.5968
C versus A	CRTAM	1.05405	1.68723	9.39559	1.44735e-18	3.65548e-16	31.5186
C versus A	IL12RB1	1.16795	2.50815	9.37371	1.6998e-18	4.22137e-16	31.3614
C versus A	CD48	1.35003	3.45733	9.37222	1.71849e-18	4.22137e-16	31.3507
C versus A	CD74	1.68084	9.38686	9.31004	2.71072e-18	6.48116e-16	30.9053
C versus A	CTLA4	1.17775	3.00257	9.2984	2.95158e-18	6.96417e-16	30.8222
C versus A	GPR171	1.42815	2.32051	9.27748	3.4393e-18	8.00954e-16	30.6727
C versus A	ZAP70	1.13053	2.55946	9.24122	4.4808e-18	1.03012e-15	30.4142
C versus A	GBP1P1	1.32593	3.53283	9.23688	4.62484e-18	1.04978e-15	30.3833
C versus A	GZMK	1.94894	3.19258	9.2303	4.85197e-18	1.08757e-15	30.3365
C versus A	MAP4K1	1.12256	2.56059	9.22247	5.13632e-18	1.13709e-15	30.2808
C versus A	TBC1D10C	1.17177	2.69564	9.19217	6.40313e-18	1.40025e-15	30.0654
C versus A	ITGAL	1.42849	3.56021	9.1151	1.11961e-17	2.36281e-15	29.5195
C versus A	TRAT1	1.1268	1.85193	9.08478	1.39395e-17	2.90656e-15	29.3054
C versus A	KLRB1	1.23563	2.35268	9.03455	2.00228e-17	4.127e-15	28.9517
C versus A	FGL2	1.58118	5.0593	9.0265	2.12164e-17	4.32332e-15	28.8952
C versus A	IL18BP	1.15522	3.4481	9.00801	2.42344e-17	4.88282e-15	28.7653
C versus A	TAP1	1.35433	8.44289	9.00327	2.50742e-17	4.99589e-15	28.732
C versus A	HLA-F	1.27241	7.38176	8.97201	3.13818e-17	6.18393e-15	28.5128
C versus A	FBXO6	1.04105	5.79897	8.86153	6.91167e-17	1.34717e-14	27.7418
C versus A	UBE2L6	1.25242	8.45326	8.83085	8.59754e-17	1.65775e-14	27.5287
C versus A	AIM2	1.86385	5.82539	8.81218	9.81714e-17	1.85306e-14	27.3992
C versus A	BATF	1.19483	4.50702	8.79681	1.09481e-16	2.04501e-14	27.2927
C versus A	IL2RG	1.42313	5.35993	8.72928	1.7656e-16	3.23069e-14	26.8262
C versus A	TLR3	1.10062	2.90836	8.67993	2.50019e-16	4.52863e-14	26.4866
C versus A	CST7	1.39526	4.80529	8.6595	2.88656e-16	5.17619e-14	26.3464
C versus A	TRIM22	1.45226	6.8673	8.63587	3.40754e-16	6.0499e-14	26.1844
C versus A	LAP3	1.14182	7.99332	8.59559	4.51898e-16	7.94454e-14	25.9089
C versus A	SAMHD1	1.24327	6.66085	8.58744	4.78424e-16	8.32922e-14	25.8533
C versus A	HLA-DOA	1.43847	3.51498	8.56222	5.7063e-16	9.83898e-14	25.6813
C versus A	CORO1A	1.18591	5.6308	8.54339	6.50755e-16	1.11137e-13	25.5531
C versus A	ICOS	1.1774	2.76622	8.52941	7.17337e-16	1.21352e-13	25.458
C versus A	ARHGAP9	1.01655	3.49568	8.45511	1.20213e-15	1.95969e-13	24.9543
C versus A	LAMC1	-1.00141	7.12485	-8.45167	1.23115e-15	1.9761e-13	24.931
C versus A	SLAMF6	1.1859	2.07893	8.45131	1.23423e-15	1.9761e-13	24.9286
C versus A	RASAL3	1.00804	3.27396	8.44142	1.32177e-15	2.09751e-13	24.8617
C versus A	EOMES	1.10023	1.96472	8.41988	1.53424e-15	2.41332e-13	24.7163
C versus A	HSH2D	1.10908	2.83874	8.39185	1.86189e-15	2.85363e-13	24.5275
C versus A	SASH3	1.26659	4.39436	8.37191	2.13638e-15	3.24658e-13	24.3934
C versus A	RTP4	1.58577	5.39378	8.35036	2.47805e-15	3.70304e-13	24.2487
C versus A	APOL6	1.22996	5.37068	8.34305	2.60587e-15	3.86185e-13	24.1997
C versus A	PTPN7	1.02791	2.83143	8.32992	2.85188e-15	4.15772e-13	24.1117
C versus A	ITK	1.11425	2.51034	8.31124	3.24223e-15	4.68869e-13	23.9866
C versus A	SKAP1	1.00064	2.50562	8.27848	4.05817e-15	5.77548e-13	23.7677
C versus A	GIMAP4	1.19403	4.89595	8.17668	8.1243e-15	1.12065e-12	23.0909
C versus A	APOL4	1.29784	3.45783	8.16961	8.52414e-15	1.16683e-12	23.0441
C versus A	GZMM	1.05619	2.25276	8.16654	8.70347e-15	1.18235e-12	23.0238
C versus A	HLA-DRB6	1.58814	5.09823	8.15251	9.5726e-15	1.29065e-12	22.931
C versus A	CD52	1.40872	5.7869	8.08549	1.50625e-14	1.95726e-12	22.4892
C versus A	MMP9	-1.77353	7.93153	-8.06287	1.75438e-14	2.26327e-12	22.3406
C versus A	BTN3A3	1.04513	5.11712	8.04025	2.0428e-14	2.59798e-12	22.1922
C versus A	LGALS2	1.29725	3.33392	7.98339	2.99136e-14	3.77754e-12	21.8206
C versus A	STAT1	1.29302	8.62413	7.92913	4.29792e-14	5.38953e-12	21.4675
C versus A	SLC39A14	-1.06255	5.07819	-7.92663	4.37021e-14	5.44212e-12	21.4513
C versus A	APOBEC3G	1.09057	3.90718	7.89012	5.57181e-14	6.81277e-12	21.2147
C versus A	TMEM158	-1.22249	4.56702	-7.88977	5.58486e-14	6.81277e-12	21.2124
C versus A	AIF1	1.10631	5.53052	7.88809	5.6475e-14	6.84264e-12	21.2015
C versus A	DNM1	-1.23374	3.18434	-7.87497	6.16175e-14	7.27167e-12	21.1167
C versus A	TNFSF13B	1.25452	4.2441	7.83386	8.09065e-14	9.3001e-12	20.8514
C versus A	NAPSB	1.26838	3.46521	7.83115	8.23741e-14	9.40848e-12	20.8339
C versus A	BST2	1.6488	9.44691	7.79507	1.04529e-13	1.18633e-11	20.602
C versus A	IFI35	1.17916	6.95897	7.72112	1.69976e-13	1.86994e-11	20.1286
C versus A	IRF8	1.20994	4.09459	7.71321	1.79006e-13	1.95728e-11	20.0782
C versus A	CD5	1.05787	2.79767	7.69021	2.08078e-13	2.24472e-11	19.9317
C versus A	C1QA	1.48412	8.11984	7.68546	2.14647e-13	2.27754e-11	19.9015
C versus A	CLEC10A	1.1974	3.03416	7.65218	2.66714e-13	2.74869e-11	19.6901
C versus A	LRP12	-1.05336	3.94237	-7.56088	4.82404e-13	4.75301e-11	19.1134
C versus A	MS4A6A	1.16439	4.38169	7.55993	4.85378e-13	4.75617e-11	19.1075
C versus A	GLI2	-1.31273	2.20585	-7.55202	5.10823e-13	4.9783e-11	19.0577
C versus A	IFI44L	1.75872	5.0557	7.49255	7.49394e-13	7.03567e-11	18.6849
C versus A	GIMAP7	1.22475	4.71993	7.48596	7.8183e-13	7.30197e-11	18.6437
C versus A	GIMAP2	1.03708	4.06224	7.4749	8.39391e-13	7.79894e-11	18.5746
C versus A	DOK2	1.00421	4.04971	7.46272	9.07562e-13	8.38887e-11	18.4987
C versus A	SLAMF7	1.2868	4.33767	7.43697	1.0703e-12	9.79216e-11	18.3383
C versus A	LOXL2	-1.17148	4.95681	-7.38186	1.52124e-12	1.35716e-10	17.9964
C versus A	IFIT3	1.73729	7.46517	7.3762	1.57704e-12	1.39997e-10	17.9614
C versus A	HLA-DQB1	1.5307	5.91536	7.37511	1.58801e-12	1.40277e-10	17.9546
C versus A	C1QB	1.46451	7.86169	7.33762	2.01497e-12	1.73714e-10	17.7231
C versus A	DDX58	1.23279	5.8965	7.28362	2.8351e-12	2.37565e-10	17.3912
C versus A	KDELR3	-1.05772	5.24907	-7.27613	2.97225e-12	2.44488e-10	17.3453
C versus A	RNASE6	1.10823	5.14055	7.27204	3.04997e-12	2.49736e-10	17.3202
C versus A	CCL5	1.63042	7.07743	7.26393	3.20974e-12	2.60439e-10	17.2706
C versus A	IFITM1	1.19722	9.55111	7.23709	3.80011e-12	3.05577e-10	17.1065
C versus A	TNFRSF10D	-1.04214	2.95443	-7.22916	3.99399e-12	3.18312e-10	17.0582
C versus A	IL11	-1.18428	3.29277	-7.22695	4.04973e-12	3.19911e-10	17.0447
C versus A	GPR176	-1.20438	4.01888	-7.21613	4.33417e-12	3.37914e-10	16.9788
C versus A	MPEG1	1.27102	4.78431	7.21257	4.43192e-12	3.4404e-10	16.9571
C versus A	PMEPA1	-1.22186	6.84588	-7.20857	4.54465e-12	3.5127e-10	16.9327
C versus A	CFB	1.01466	3.82596	7.19784	4.86025e-12	3.73139e-10	16.8675
C versus A	SLA	1.05813	4.07346	7.19755	4.8692e-12	3.73139e-10	16.8657
C versus A	SCG5	-1.3102	3.40538	-7.19148	5.05779e-12	3.84306e-10	16.8288
C versus A	CYTIP	1.05261	4.50714	7.18995	5.10635e-12	3.86359e-10	16.8195
C versus A	SDC2	-1.35497	5.06702	-7.16758	5.87207e-12	4.36921e-10	16.6838
C versus A	SPOCK1	-1.67625	4.16022	-7.14065	6.94565e-12	5.10449e-10	16.5207
C versus A	AOAH	1.09457	3.47579	7.13957	6.99256e-12	5.11798e-10	16.5141
C versus A	SPOCK2	1.18485	3.58947	7.09539	9.20038e-12	6.6794e-10	16.2476
C versus A	LCK	1.09956	3.81784	7.05577	1.17559e-11	8.39869e-10	16.0096
C versus A	COL10A1	-1.98533	4.63725	-7.02509	1.42045e-11	1.01077e-09	15.8259
C versus A	CMPK2	1.41685	5.45755	7.01618	1.50042e-11	1.05927e-09	15.7728
C versus A	MX1	1.47541	7.39919	7.01293	1.53079e-11	1.07647e-09	15.7533
C versus A	HLA-DQA1	1.92191	5.52832	7.01031	1.55557e-11	1.08539e-09	15.7377
C versus A	GNLY	1.53177	4.50382	6.97381	1.94614e-11	1.31795e-09	15.5203
C versus A	TPST1	-1.03455	5.23995	-6.95319	2.20795e-11	1.47735e-09	15.3978
C versus A	EPSTI1	1.26769	5.91811	6.92622	2.60309e-11	1.6974e-09	15.2381
C versus A	SCARF2	-1.01242	2.8739	-6.88662	3.31249e-11	2.12141e-09	15.0042
C versus A	HCP5	1.07616	6.43577	6.86901	3.68594e-11	2.34384e-09	14.9006
C versus A	APCDD1L	-1.28942	2.90342	-6.86519	3.77227e-11	2.39026e-09	14.8782
C versus A	IL10RA	1.04635	4.09913	6.85274	4.06778e-11	2.54658e-09	14.805
C versus A	IFIH1	1.08991	5.51621	6.81729	5.03911e-11	3.10226e-09	14.5973
C versus A	ACKR3	-1.1425	6.41653	-6.81239	5.19031e-11	3.17654e-09	14.5686
C versus A	NAP1L2	-1.11586	2.50083	-6.80214	5.52093e-11	3.34464e-09	14.5088
C versus A	COL12A1	-1.28572	6.64689	-6.79031	5.9282e-11	3.56054e-09	14.4397
C versus A	IL2RB	1.1404	4.35573	6.79007	5.93689e-11	3.56054e-09	14.4383
C versus A	ITGA5	-1.15828	6.97386	-6.78545	6.10395e-11	3.63641e-09	14.4114
C versus A	SAMD9L	1.20451	4.97722	6.73912	8.05913e-11	4.66182e-09	14.142
C versus A	BLNK	1.09785	4.7222	6.71847	9.11764e-11	5.218e-09	14.0224
C versus A	BGN	-1.32077	8.6076	-6.71811	9.13704e-11	5.218e-09	14.0203
C versus A	CDH11	-1.35962	4.3087	-6.68313	1.12543e-10	6.32641e-09	13.8184
C versus A	C1QC	1.24716	8.23758	6.65359	1.34121e-10	7.45201e-09	13.6484
C versus A	COL5A2	-1.45971	8.12808	-6.64123	1.44311e-10	7.91374e-09	13.5774
C versus A	FZD7	-1.33867	4.76862	-6.62202	1.61683e-10	8.70663e-09	13.4673
C versus A	PTPRC	1.18239	4.35545	6.62138	1.62294e-10	8.71331e-09	13.4637
C versus A	SMARCA1	-1.10472	4.50177	-6.5876	1.98073e-10	1.05084e-08	13.2707
C versus A	OAS1	1.15566	6.77329	6.56965	2.20134e-10	1.16101e-08	13.1684
C versus A	COL4A1	-1.07156	7.96763	-6.55416	2.41089e-10	1.26041e-08	13.0803
C versus A	S100B	1.0324	3.75557	6.55259	2.43312e-10	1.26834e-08	13.0714
C versus A	CCL4	1.12793	4.76465	6.53601	2.68139e-10	1.38169e-08	12.9774
C versus A	CBR3	1.04275	5.82618	6.51216	3.08273e-10	1.56157e-08	12.8423
C versus A	ITGAV	-1.0276	7.88271	-6.4606	4.16215e-10	1.99228e-08	12.5517
C versus A	CRISPLD1	-1.29005	3.11539	-6.4524	4.36492e-10	2.07068e-08	12.5057
C versus A	CXCL5	-1.48348	3.034	-6.43715	4.76835e-10	2.24425e-08	12.4201
C versus A	FERMT2	-1.02401	4.08729	-6.43273	4.89205e-10	2.29645e-08	12.3953
C versus A	SULF1	-1.48301	6.01075	-6.39145	6.20912e-10	2.88451e-08	12.1647
C versus A	COL5A3	-1.13684	5.3088	-6.37864	6.68447e-10	3.06563e-08	12.0933
C versus A	CD53	1.02606	5.25851	6.3608	7.40596e-10	3.37923e-08	11.9942
C versus A	NID1	-1.22095	5.46892	-6.34286	8.20866e-10	3.70775e-08	11.8946
C versus A	TIMP3	-1.20321	3.95004	-6.32537	9.0734e-10	4.04946e-08	11.7978
C versus A	MYADM	-1.06471	6.75675	-6.32521	9.08181e-10	4.04946e-08	11.7969
C versus A	MAP1B	-1.04531	4.20787	-6.31631	9.55542e-10	4.1997e-08	11.7477
C versus A	CTSS	1.08934	6.25274	6.29191	1.09826e-09	4.76853e-08	11.6131
C versus A	LAMB3	-1.07783	9.3853	-6.24647	1.42181e-09	6.01316e-08	11.3636
C versus A	PXDN	-1.24579	5.64608	-6.23983	1.47631e-09	6.21436e-08	11.3272
C versus A	OASL	1.52926	5.73304	6.2375	1.49593e-09	6.28219e-08	11.3144
C versus A	MLLT11	-1.21902	4.63822	-6.22992	1.56151e-09	6.49675e-08	11.273
C versus A	DNASE1L3	1.06099	2.92305	6.19371	1.91555e-09	7.8056e-08	11.0755
C versus A	ENO2	-1.14932	4.26061	-6.19333	1.91962e-09	7.8056e-08	11.0735
C versus A	HERC6	1.10298	4.87399	6.18143	2.05266e-09	8.2345e-08	11.0087
C versus A	INHBA	-1.37048	6.24723	-6.16844	2.20812e-09	8.63613e-08	10.9382
C versus A	FAP	-1.2816	4.74009	-6.16671	2.2296e-09	8.68856e-08	10.9289
C versus A	BCAT1	-1.13487	3.73407	-6.15327	2.40418e-09	9.23165e-08	10.856
C versus A	OLFML2A	-1.00261	5.74932	-6.13303	2.69274e-09	1.0187e-07	10.7466
C versus A	COL5A1	-1.3543	7.72212	-6.06742	3.88063e-09	1.41726e-07	10.3937
C versus A	C11orf96	-1.11968	5.18682	-6.06655	3.89951e-09	1.42126e-07	10.389
C versus A	LAMP3	1.18496	6.3084	6.06493	3.93463e-09	1.43115e-07	10.3804
C versus A	APOL1	1.17833	8.0729	6.05102	4.2499e-09	1.5427e-07	10.306
C versus A	ARMCX2	-1.12105	3.88716	-6.01874	5.07975e-09	1.8218e-07	10.1339
C versus A	ADAM12	-1.21954	4.14337	-6.01019	5.32499e-09	1.89836e-07	10.0884
C versus A	G0S2	-1.4287	5.44199	-5.99058	5.93169e-09	2.08155e-07	9.98427
C versus A	CCR7	1.08339	3.42335	5.95938	7.03918e-09	2.43681e-07	9.81915
C versus A	UCHL1	-1.46312	3.55403	-5.94926	7.43966e-09	2.55571e-07	9.76579
C versus A	LAMC2	-1.36718	9.04053	-5.94066	7.79796e-09	2.66857e-07	9.72042
C versus A	CXCL13	1.48734	6.33332	5.89959	9.75302e-09	3.21491e-07	9.50472
C versus A	HSPG2	-1.14267	5.50479	-5.88246	1.07037e-08	3.47714e-07	9.41507
C versus A	OAS2	1.09369	6.6146	5.8489	1.28348e-08	4.08798e-07	9.24008
C versus A	SEMA3C	-1.10648	5.9353	-5.83977	1.34833e-08	4.27934e-07	9.19258
C versus A	CD274	1.04683	3.78777	5.83858	1.357e-08	4.29167e-07	9.1864
C versus A	RSAD2	1.4905	5.83585	5.82933	1.42638e-08	4.45607e-07	9.13836
C versus A	SLC7A8	-1.11627	6.32587	-5.81178	1.56757e-08	4.82157e-07	9.04743
C versus A	SPP1	-1.79346	6.4524	-5.76112	2.05624e-08	6.08456e-07	8.78609
C versus A	GPC6	-1.24653	3.09272	-5.75561	2.11761e-08	6.25586e-07	8.75777
C versus A	COL11A1	-1.77241	4.0922	-5.75044	2.17674e-08	6.38844e-07	8.73125
C versus A	ISG15	1.38861	10.1048	5.73416	2.37401e-08	6.89964e-07	8.64773
C versus A	CNN1	-1.09506	3.409	-5.72766	2.4575e-08	7.10772e-07	8.61446
C versus A	EVA1A	-1.21712	3.58575	-5.71331	2.65201e-08	7.59679e-07	8.54114
C versus A	FN1	-1.61792	8.2515	-5.71272	2.66029e-08	7.60835e-07	8.53814
C versus A	CYSRT1	1.53166	5.74628	5.70754	2.73437e-08	7.80776e-07	8.5117
C versus A	ADAMTS12	-1.02507	3.42533	-5.67707	3.21281e-08	8.95988e-07	8.35654
C versus A	SERPINE2	-1.12128	5.36832	-5.67529	3.24317e-08	9.01651e-07	8.34749
C versus A	DHCR7	-1.0592	6.12486	-5.64995	3.70652e-08	1.00858e-06	8.21901
C versus A	IFI44	1.12278	6.92969	5.63966	3.91252e-08	1.05344e-06	8.16698
C versus A	MLF1	-1.22892	4.42441	-5.63541	4.0008e-08	1.0756e-06	8.14552
C versus A	RCN3	-1.10629	5.73776	-5.61688	4.40905e-08	1.16092e-06	8.05208
C versus A	COL8A2	-1.05458	4.49177	-5.58564	5.19105e-08	1.3317e-06	7.89508
C versus A	TAGLN	-1.09879	6.65083	-5.57919	5.36866e-08	1.37334e-06	7.86274
C versus A	ANO1	-1.32826	6.48923	-5.5506	6.22923e-08	1.56009e-06	7.71984
C versus A	SGCE	-1.06308	4.17001	-5.54319	6.47346e-08	1.61001e-06	7.68288
C versus A	DACT1	-1.18544	2.88745	-5.53305	6.82274e-08	1.6852e-06	7.63238
C versus A	IFIT2	1.20514	5.23317	5.47201	9.34651e-08	2.22874e-06	7.33004
C versus A	COL6A1	-1.00879	7.5385	-5.45905	9.98893e-08	2.35997e-06	7.26621
C versus A	STEAP1B	-1.30592	2.88926	-5.44187	1.09077e-07	2.54701e-06	7.18174
C versus A	FKBP10	-1.07581	4.8222	-5.43883	1.10786e-07	2.58001e-06	7.16681
C versus A	KANK4	-1.22676	2.55718	-5.43331	1.13951e-07	2.64343e-06	7.13977
C versus A	MX2	1.04828	5.01529	5.36093	1.646e-07	3.64396e-06	6.78689
C versus A	SCG2	-1.05762	2.41636	-5.35176	1.72405e-07	3.80735e-06	6.74245
C versus A	SERPINE1	-1.26673	8.33403	-5.34582	1.77656e-07	3.91247e-06	6.71368
C versus A	AEBP1	-1.12865	7.94234	-5.27914	2.48281e-07	5.17694e-06	6.39279
C versus A	IGFBP3	-1.06131	7.93539	-5.26406	2.67687e-07	5.51109e-06	6.32068
C versus A	GLDC	1.27507	2.36037	5.25845	2.75267e-07	5.65416e-06	6.29392
C versus A	COL1A1	-1.266	9.96311	-5.2159	3.40015e-07	6.72233e-06	6.09157
C versus A	NID2	-1.04396	4.43985	-5.20427	3.60152e-07	7.04279e-06	6.03648
C versus A	EMILIN1	-1.09698	5.15827	-5.20059	3.66749e-07	7.14066e-06	6.0191
C versus A	CD79A	1.27072	3.54871	5.12852	5.22539e-07	9.71971e-06	5.68027
C versus A	EDIL3	-1.07349	3.87717	-5.10814	5.77147e-07	1.05391e-05	5.5852
C versus A	CCDC8	-1.13201	3.45711	-5.08301	6.52104e-07	1.16469e-05	5.46843
C versus A	WDR72	-1.20187	2.89694	-5.04387	7.88039e-07	1.38269e-05	5.28744
C versus A	COL6A3	-1.17033	8.05384	-5.04191	7.95522e-07	1.39446e-05	5.27841
C versus A	TNC	-1.17174	7.75638	-5.00838	9.34671e-07	1.59018e-05	5.1244
C versus A	MMP13	-2.15851	6.24806	-4.97729	1.08458e-06	1.79747e-05	4.98233
C versus A	COL3A1	-1.29626	10.5159	-4.9439	1.27139e-06	2.06136e-05	4.83062
C versus A	IGKC	1.67525	8.25976	4.90944	1.49672e-06	2.35638e-05	4.67494
C versus A	MZB1	1.34242	4.08953	4.90515	1.52732e-06	2.39615e-05	4.65563
C versus A	HLA-DQB2	1.20073	5.02555	4.90164	1.55284e-06	2.43192e-05	4.63983
C versus A	CKB	-1.02787	6.33929	-4.85818	1.90472e-06	2.88963e-05	4.44506
C versus A	CXCL8	-1.39319	6.9803	-4.8458	2.01829e-06	3.03624e-05	4.38986
C versus A	IGHM	1.63733	6.02922	4.82091	2.26669e-06	3.34599e-05	4.27925
C versus A	ODC1	-1.0364	8.52802	-4.80322	2.46091e-06	3.57031e-05	4.20093
C versus A	CSPG4	-1.07675	5.5971	-4.7746	2.80974e-06	3.99557e-05	4.07469
C versus A	IFIT1	1.23839	6.66973	4.75635	3.05648e-06	4.28194e-05	3.99456
C versus A	POSTN	-1.32505	7.13319	-4.73496	3.37223e-06	4.6516e-05	3.901
C versus A	CTHRC1	-1.03395	7.4113	-4.72526	3.52572e-06	4.82988e-05	3.85865
C versus A	COL1A2	-1.18198	9.96475	-4.72349	3.55434e-06	4.85796e-05	3.85096
C versus A	MAGEA12	-1.44792	1.72208	-4.69712	4.00954e-06	5.40594e-05	3.73633
C versus A	LYZ	1.26378	8.04315	4.69581	4.03365e-06	5.42215e-05	3.73063
C versus A	POPDC3	-1.08205	3.81431	-4.67626	4.4091e-06	5.85659e-05	3.64601
C versus A	THBS1	-1.0255	6.35117	-4.66047	4.73647e-06	6.22229e-05	3.57793
C versus A	VCAN	-1.11018	5.8239	-4.63616	5.2871e-06	6.82565e-05	3.47342
C versus A	IGLV6-57	1.54329	4.8603	4.59787	6.28088e-06	7.85417e-05	3.30982
C versus A	MFAP5	-1.3069	4.80287	-4.55765	7.51757e-06	9.10845e-05	3.13923
C versus A	FNDC1	-1.14699	4.21943	-4.47928	1.06313e-05	0.00012197	2.81062
C versus A	IFI6	1.05699	10.1037	4.35309	1.83902e-05	0.000191617	2.29192
C versus A	GPC4	-1.09739	3.69286	-4.35077	1.85743e-05	0.000193311	2.2825
C versus A	FOLR3	-1.07533	2.58587	-4.33461	1.9906e-05	0.000205028	2.21706
C versus A	KLHDC7B	1.22097	3.93138	4.32979	2.03203e-05	0.000208727	2.19759
C versus A	AQP3	1.23653	9.19725	4.32976	2.03233e-05	0.000208727	2.19746
C versus A	CRNN	2.24162	4.49507	4.28605	2.44791e-05	0.000245254	2.02172
C versus A	EEF1A2	-1.4252	4.5206	-4.27386	2.5777e-05	0.000255729	1.97295
C versus A	IGLL5	1.42666	5.6153	4.26644	2.65981e-05	0.000263076	1.94335
C versus A	GBP6	1.08872	6.27801	4.23711	3.00967e-05	0.000291317	1.82676
C versus A	CCL19	1.25894	4.87455	4.23413	3.04752e-05	0.000294599	1.81498
C versus A	TFPI2	-1.19702	2.59514	-4.22773	3.13052e-05	0.000301	1.78963
C versus A	MMP3	-1.39657	7.73928	-4.20379	3.46042e-05	0.000325734	1.69517
C versus A	PLAC8	1.03863	3.24706	4.12053	4.88534e-05	0.000435191	1.37043
C versus A	SLITRK6	-1.09442	4.01036	-4.11952	4.90571e-05	0.000436083	1.36651
C versus A	MMP11	-1.06317	5.13124	-4.11949	4.90636e-05	0.000436083	1.36639
C versus A	MMP10	-1.59534	7.67012	-4.10227	5.26537e-05	0.000459783	1.29996
C versus A	SFRP2	-1.16563	8.05027	-4.06388	6.15788e-05	0.000521602	1.15276
C versus A	MMP1	-1.25437	10.3072	-4.04915	6.5372e-05	0.000545995	1.0966
C versus A	SPINK7	1.68884	4.14937	4.03558	6.906e-05	0.000569634	1.04506
C versus A	CYP4F11	-1.08473	2.89742	-4.02941	7.08016e-05	0.000581873	1.02167
C versus A	ERAP2	1.00711	4.19746	3.9862	8.42277e-05	0.000670085	0.858724
C versus A	IGHG1	1.15918	6.82752	3.9677	9.06884e-05	0.000710142	0.789421
C versus A	EPCAM	-1.01466	6.10728	-3.9212	0.00010906	0.000819298	0.61658
C versus A	PRSS21	-1.12265	2.31899	-3.84062	0.000149524	0.00106399	0.321388
C versus A	SOSTDC1	-1.13407	2.82029	-3.81237	0.000166807	0.00116661	0.219214
C versus A	MMP7	-1.22136	5.27754	-3.73919	0.000220772	0.00147335	-0.042247
C versus A	KRT13	2.04525	8.24886	3.69809	0.000257925	0.00167698	-0.187099
C versus A	MAGEA1	-1.10009	1.71709	-3.69021	0.00026569	0.00171154	-0.214703
C versus A	IL24	-1.00943	4.82518	-3.62746	0.000335854	0.0020618	-0.432561
C versus A	FLNC	-1.02464	4.56172	-3.55635	0.000436311	0.00255851	-0.675326
C versus A	IGLV1-44	1.33887	5.80131	3.55322	0.000441332	0.00258457	-0.685928
C versus A	SFRP4	-1.19145	4.15243	-3.45844	0.000621324	0.00340409	-1.00237
C versus A	RHCG	1.36178	7.27081	3.43593	0.000673147	0.00363581	-1.07633
C versus A	DKK1	-1.02263	4.31042	-3.31478	0.00102876	0.00511016	-1.46689
C versus A	SPRR3	1.62897	8.30689	3.2774	0.00116972	0.00568903	-1.58478
C versus A	KRT24	1.09575	2.7215	3.26174	0.00123393	0.00593371	-1.63379
C versus A	PRAME	-1.03417	2.36803	-3.1685	0.00168906	0.00766015	-1.92108
C versus A	MAGEA6	-1.47087	3.40552	-3.16276	0.00172162	0.00777999	-1.93851
C versus A	TGM1	1.00512	7.17712	3.14173	0.00184587	0.00822978	-2.0021
C versus A	KRT78	1.02449	4.19726	3.12078	0.00197789	0.00871865	-2.06508
C versus A	CASQ2	-1.08005	3.34077	-3.02987	0.00265782	0.0110657	-2.33378
C versus A	GPX2	-1.13109	5.86172	-2.99104	0.00300895	0.0121661	-2.44626
C versus A	SPINK5	1.00543	6.54434	2.98288	0.00308794	0.0124043	-2.46973
C versus A	TGM3	1.49671	5.11363	2.95386	0.00338457	0.0133243	-2.5527
C versus A	C10orf99	1.03782	7.97689	2.94708	0.00345753	0.0135372	-2.57197
C versus A	CHGB	-1.0166	3.01934	-2.91006	0.00388189	0.0148676	-2.67648
C versus A	SLURP1	1.24735	5.9631	2.82796	0.0049972	0.0181433	-2.90374
C versus A	MAL	1.19654	4.5639	2.76009	0.00613126	0.0214278	-3.08698
C versus A	ACTC1	-1.25926	4.66872	-2.65865	0.00826311	0.0270341	-3.35295
C versus A	MAGEA4	-1.16734	3.34383	-2.59076	0.0100406	0.0314384	-3.52564
C versus A	DES	-1.24708	5.17868	-2.47296	0.0139495	0.0408529	-3.81515
C versus B	GZMH	1.75011	3.4355	9.8653	4.3801e-20	7.85439e-16	34.5971
C versus B	NKG7	1.53058	4.65298	9.11048	1.15764e-17	1.03794e-13	29.258
C versus B	USP30-AS1	1.00516	2.55954	8.64641	3.16462e-16	1.8916e-12	26.0924
C versus B	CD8A	1.45348	3.77238	8.55457	6.01934e-16	2.69847e-12	25.4774
C versus B	LAG3	1.12456	2.85954	7.83243	8.16791e-14	2.09239e-10	20.7834
C versus B	CD3D	1.07466	5.23125	7.29621	2.61864e-12	3.61211e-09	17.4735
C versus B	GZMB	1.26011	5.189	7.22797	4.02388e-12	4.58221e-09	17.0638
C versus B	PRF1	1.06171	4.23332	6.9246	2.62892e-11	2.24485e-08	15.2752
C versus B	RARRES3	1.15427	6.52212	6.91337	2.81515e-11	2.2946e-08	15.21
C versus B	SEMA3C	-1.17033	5.9353	-6.8919	3.20795e-11	2.50108e-08	15.0856
C versus B	INHBA	-1.35906	6.24723	-6.82523	4.80364e-11	3.58912e-08	14.7012
C versus B	LAMC2	-1.3812	9.04053	-6.69636	1.0402e-10	7.17416e-08	13.9659
C versus B	COL12A1	-1.09327	6.64689	-6.44237	4.62646e-10	1.69211e-07	12.5469
C versus B	IDO1	1.53787	4.82431	6.42091	5.23811e-10	1.82195e-07	12.4289
C versus B	GZMA	1.25935	5.22431	6.38774	6.34305e-10	1.96109e-07	12.2471
C versus B	SPOCK1	-1.33347	4.16022	-6.33807	8.43709e-10	2.48023e-07	11.9762
C versus B	TIMP3	-1.04179	3.95004	-6.1108	3.04868e-09	6.5082e-07	10.7571
C versus B	WARS	1.06765	8.31552	5.71443	2.63639e-08	3.52803e-06	8.71421
C versus B	LAMA3	-1.08156	5.95536	-5.67468	3.25354e-08	4.07423e-06	8.51537
C versus B	MMP10	-1.9518	7.67012	-5.59993	4.81799e-08	5.53821e-06	8.1444
C versus B	BATF2	1.11205	3.82639	5.5928	5.00069e-08	5.71162e-06	8.10924
C versus B	TGFBI	-1.07151	9.45507	-5.52618	7.06964e-08	7.45723e-06	7.78232
C versus B	GBP5	1.24478	4.98661	5.46007	9.93689e-08	1.00106e-05	7.46106
C versus B	FAP	-1.00921	4.74009	-5.41823	1.23063e-07	1.17381e-05	7.25935
C versus B	MMP3	-1.58069	7.73928	-5.30881	2.14004e-07	1.80165e-05	6.73789
C versus B	MMP13	-2.05526	6.24806	-5.28788	2.37665e-07	1.95496e-05	6.63912
C versus B	MMP1	-1.45504	10.3072	-5.24069	3.007e-07	2.30434e-05	6.41764
C versus B	COL5A2	-1.02111	8.12808	-5.18357	3.98863e-07	2.85912e-05	6.15181
C versus B	CXCL11	1.53575	5.38086	5.1723	4.21628e-07	2.95295e-05	6.09961
C versus B	CXCL9	1.40448	6.97908	5.16728	4.32148e-07	2.96907e-05	6.07643
C versus B	CXCL5	-1.04491	3.034	-5.05901	7.32496e-07	4.49833e-05	5.58046
C versus B	SERPINE1	-1.0664	8.33403	-5.02139	8.78104e-07	5.12904e-05	5.4102
C versus B	CXCL8	-1.29239	6.9803	-5.01562	9.02789e-07	5.2391e-05	5.38417
C versus B	SLITRK6	-1.1885	4.01036	-4.99159	1.01297e-06	5.71212e-05	5.27608
C versus B	IL1A	-1.04925	5.41025	-4.8676	1.82244e-06	8.71465e-05	4.72534
C versus B	CSF2	-1.0223	3.07008	-4.85601	1.92415e-06	9.05072e-05	4.67446
C versus B	COL17A1	-1.07854	9.02135	-4.65714	4.80853e-06	0.000176333	3.81761
C versus B	PTHLH	-1.05543	7.5168	-4.60825	5.99502e-06	0.000209557	3.61167
C versus B	CXCL10	1.3137	7.85325	4.55284	7.68012e-06	0.000250546	3.38056
C versus B	KLHDC7B	1.09159	3.93138	4.31915	2.12645e-05	0.00052887	2.43271
C versus B	IL24	-1.02705	4.82518	-4.11807	4.9349e-05	0.0009789	1.65238
C versus B	COL10A1	-1.03089	4.63725	-4.07012	6.00344e-05	0.00112372	1.47119
C versus B	PTGS2	-1.01451	4.65748	-4.0661	6.10256e-05	0.00113451	1.45606
C versus B	CASQ2	-1.13545	3.34077	-3.55405	0.000439991	0.00473887	-0.357409
C versus B	ACTC1	-1.41901	4.66872	-3.34276	0.000933788	0.00835563	-1.04062
C versus B	DES	-1.47876	5.17868	-3.27184	0.00119212	0.00999194	-1.26123
C versus B	MYBPH	-1.27709	3.78553	-3.23541	0.00134931	0.0109484	-1.37287
C versus B	IGFL1	-1.09079	5.99587	-3.1551	0.00176594	0.0134239	-1.61482
C versus B	FABP4	-1.13087	4.50267	-3.109	0.00205589	0.0150229	-1.75114
C versus B	KLHL41	-1.15864	3.56446	-3.06357	0.00238406	0.016798	-1.88366
C versus B	MYL1	-1.43135	4.68064	-2.93831	0.00355401	0.0224799	-2.23948
C versus B	MYLPF	-1.13398	4.29174	-2.89997	0.00400548	0.024439	-2.34561
C versus B	MYH1	-1.02817	3.3694	-2.77776	0.00581557	0.0316227	-2.67506
C versus B	CKM	-1.25756	4.74401	-2.75495	0.00622591	0.0331911	-2.73505
C versus B	ACTA1	-1.37098	5.62078	-2.65118	0.00844368	0.0415169	-3.00208
C versus B	CSRP3	-1.13181	3.85821	-2.62721	0.00904767	0.0434734	-3.06238
C versus B	TNNC1	-1.11061	4.61664	-2.60627	0.0096067	0.0453932	-3.11462
DEGs- Differentially expressed genes; ICI-immune cell infiltration
