# Supplementary material for: Comprehensive Analysis of Tumor Immune Microenvironment Characteristics for the Prognostic Prediction and Immunotherapy of Oral Squamous Cell Carcinoma
Source: Front Genet. 2022 Apr 8;13:788580. doi: 10.3389/fgene.2022.788580 (PMC9024147; doi:10.3389/fgene.2022.788580)
Supplement: Supplementary file 3 [file DataSheet6.xlsx]

## Sheet: Sheet1
Additional file 6. The list of two gene clusters
Accession number	Cluster
TCGA_TCGA-UF-A7JD	A
TCGA_TCGA-BA-4074	A
TCGA_TCGA-CV-A6JE	B
TCGA_TCGA-DQ-5631	A
TCGA_TCGA-QK-A6IG	B
TCGA_TCGA-CQ-7063	B
TCGA_TCGA-CR-6492	B
TCGA_TCGA-P3-A6T2	A
TCGA_TCGA-BA-6871	B
TCGA_TCGA-CV-A45T	B
TCGA_TCGA-CN-5369	B
TCGA_TCGA-HD-A6I0	A
TCGA_TCGA-CN-5373	B
TCGA_TCGA-F7-A61S	B
TCGA_TCGA-P3-A6T4	A
TCGA_TCGA-CN-A642	B
TCGA_TCGA-CQ-5334	B
TCGA_TCGA-BB-4228	A
TCGA_TCGA-BB-A5HU	A
TCGA_TCGA-UF-A7JA	A
TCGA_TCGA-P3-A6T5	A
TCGA_TCGA-CV-6943	B
TCGA_TCGA-CN-6013	B
TCGA_TCGA-CN-4734	B
TCGA_TCGA-CQ-6229	B
TCGA_TCGA-CN-5358	B
TCGA_TCGA-CQ-7071	A
TCGA_TCGA-CV-A6JT	A
TCGA_TCGA-CN-5367	A
TCGA_TCGA-CV-5971	B
TCGA_TCGA-IQ-A6SG	A
TCGA_TCGA-CN-4737	A
TCGA_TCGA-CN-A49A	A
TCGA_TCGA-F7-8489	B
TCGA_TCGA-CN-A498	A
TCGA_TCGA-HD-8634	A
TCGA_TCGA-CV-A6JD	B
TCGA_TCGA-CN-5359	B
TCGA_TCGA-BB-A5HZ	A
TCGA_TCGA-IQ-7631	A
TCGA_TCGA-HD-A6HZ	B
TCGA_TCGA-CQ-A4C7	B
TCGA_TCGA-CV-A45Q	A
TCGA_TCGA-UF-A7JT	B
TCGA_TCGA-CR-7382	B
TCGA_TCGA-CQ-6222	B
TCGA_TCGA-P3-A5QF	A
TCGA_TCGA-T3-A92N	B
TCGA_TCGA-CN-6017	B
TCGA_TCGA-CV-6945	A
TCGA_TCGA-CX-A4AQ	B
TCGA_TCGA-CV-7406	A
TCGA_TCGA-QK-A652	B
TCGA_TCGA-CV-A6JO	B
TCGA_TCGA-CV-A45P	A
TCGA_TCGA-CN-6011	A
TCGA_TCGA-CN-6019	B
TCGA_TCGA-F7-A61V	A
TCGA_TCGA-BA-4077	B
TCGA_TCGA-CN-A6V6	B
TCGA_TCGA-CX-7219	B
TCGA_TCGA-UF-A71A	A
TCGA_TCGA-CR-7391	B
TCGA_TCGA-CQ-5329	B
TCGA_TCGA-CQ-6221	A
TCGA_TCGA-DQ-5630	B
TCGA_TCGA-BA-A6DD	B
TCGA_TCGA-CV-6934	B
TCGA_TCGA-CV-A45U	A
TCGA_TCGA-CN-6020	A
TCGA_TCGA-P3-A6T3	A
TCGA_TCGA-CQ-7069	A
TCGA_TCGA-CV-A6K0	B
TCGA_TCGA-IQ-A61E	B
TCGA_TCGA-HD-8635	A
TCGA_TCGA-CV-6952	B
TCGA_TCGA-BA-7269	A
TCGA_TCGA-CN-4741	A
TCGA_TCGA-T2-A6X2	B
TCGA_TCGA-CN-6996	B
TCGA_TCGA-CV-7238	B
TCGA_TCGA-CV-5970	A
TCGA_TCGA-CV-7103	A
TCGA_TCGA-D6-8569	B
TCGA_TCGA-C9-A480	A
TCGA_TCGA-CN-A6UY	B
TCGA_TCGA-CQ-A4CE	A
TCGA_TCGA-CV-6961	A
TCGA_TCGA-CV-A6JN	A
TCGA_TCGA-CV-7438	B
TCGA_TCGA-BB-4225	B
TCGA_TCGA-H7-8502	A
TCGA_TCGA-CN-6998	A
TCGA_TCGA-P3-A6T7	A
TCGA_TCGA-CR-6493	A
TCGA_TCGA-DQ-7591	B
TCGA_TCGA-WA-A7H4	A
TCGA_TCGA-CV-7180	A
TCGA_TCGA-CV-A465	A
TCGA_TCGA-CV-6950	A
TCGA_TCGA-CV-7446	A
TCGA_TCGA-HD-7831	A
TCGA_TCGA-BB-8601	A
TCGA_TCGA-CV-5979	A
TCGA_TCGA-CV-5977	A
TCGA_TCGA-P3-A6T6	A
TCGA_TCGA-CV-5436	A
TCGA_TCGA-MT-A67A	A
TCGA_TCGA-MT-A51X	A
TCGA_TCGA-CV-6954	B
TCGA_TCGA-CQ-A4CH	A
TCGA_TCGA-T2-A6WZ	A
TCGA_TCGA-CV-A45V	A
TCGA_TCGA-CV-6956	A
TCGA_TCGA-CQ-5333	B
TCGA_TCGA-CQ-7072	A
TCGA_TCGA-CV-7102	A
TCGA_TCGA-BA-A6DJ	B
TCGA_TCGA-F7-A50G	B
TCGA_TCGA-HD-A4C1	A
TCGA_TCGA-CV-6441	A
TCGA_TCGA-CR-6472	A
TCGA_TCGA-CN-4726	A
TCGA_TCGA-CN-4742	A
TCGA_TCGA-CV-6941	A
TCGA_TCGA-CV-7104	B
TCGA_TCGA-CR-7392	B
TCGA_TCGA-DQ-5625	B
TCGA_TCGA-CV-5973	A
TCGA_TCGA-CV-6933	A
TCGA_TCGA-CV-7236	A
TCGA_TCGA-CV-6953	A
TCGA_TCGA-CN-5364	A
TCGA_TCGA-HD-A633	A
TCGA_TCGA-CV-A6K2	A
TCGA_TCGA-HD-8224	A
TCGA_TCGA-CR-7390	A
TCGA_TCGA-RS-A6TO	B
TCGA_TCGA-D6-A4Z9	A
TCGA_TCGA-D6-6825	B
TCGA_TCGA-CV-6940	A
TCGA_TCGA-UF-A7JS	A
TCGA_TCGA-CQ-6219	B
TCGA_TCGA-MZ-A7D7	A
TCGA_TCGA-D6-6823	A
TCGA_TCGA-CR-6491	A
TCGA_TCGA-CV-A6JU	A
TCGA_TCGA-CV-A45X	A
TCGA_TCGA-CV-7407	B
TCGA_TCGA-IQ-A61H	A
TCGA_TCGA-CV-6951	A
TCGA_TCGA-CN-4733	B
TCGA_TCGA-F7-A61W	A
TCGA_TCGA-F7-A620	B
TCGA_TCGA-QK-A8Z9	B
TCGA_TCGA-BB-A6UO	A
TCGA_TCGA-CR-5250	B
TCGA_TCGA-BA-A6D8	A
TCGA_TCGA-F7-A50J	A
TCGA_TCGA-CV-A45R	B
TCGA_TCGA-CV-A463	A
TCGA_TCGA-HD-7832	B
TCGA_TCGA-CV-6936	B
TCGA_TCGA-H7-A6C4	A
TCGA_TCGA-UF-A71B	A
TCGA_TCGA-D6-6515	B
TCGA_TCGA-CV-5976	A
TCGA_TCGA-BA-5151	A
TCGA_TCGA-CN-A63V	A
TCGA_TCGA-QK-A8Z7	A
TCGA_TCGA-UF-A7JC	A
TCGA_TCGA-CV-7255	A
TCGA_TCGA-P3-A6T8	A
TCGA_TCGA-CX-7085	B
TCGA_TCGA-KU-A66T	A
TCGA_TCGA-D6-A6EO	A
TCGA_TCGA-MT-A7BN	A
TCGA_TCGA-UF-A719	A
TCGA_TCGA-WA-A7GZ	A
TCGA_TCGA-BA-4075	A
TCGA_TCGA-KU-A6H8	A
TCGA_TCGA-QK-A6VB	A
TCGA_TCGA-CV-A464	B
TCGA_TCGA-QK-A6II	A
TCGA_TCGA-BA-6873	B
TCGA_TCGA-MT-A67F	B
TCGA_TCGA-BA-A6DG	A
TCGA_TCGA-CQ-7065	A
TCGA_TCGA-CV-5442	A
TCGA_TCGA-D6-A6EN	B
TCGA_TCGA-CN-4740	B
TCGA_TCGA-QK-A6IJ	A
TCGA_TCGA-BA-A6DB	B
TCGA_TCGA-CR-7397	B
TCGA_TCGA-CQ-5330	B
TCGA_TCGA-BA-5556	B
TCGA_TCGA-CV-5439	A
TCGA_TCGA-CQ-5327	B
TCGA_TCGA-CR-7393	B
TCGA_TCGA-QK-A6IH	A
TCGA_TCGA-F7-A624	B
TCGA_TCGA-CV-7235	B
TCGA_TCGA-CN-4725	A
TCGA_TCGA-C9-A47Z	A
TCGA_TCGA-CN-6016	B
TCGA_TCGA-CN-6024	A
TCGA_TCGA-CR-7401	A
TCGA_TCGA-DQ-7592	B
TCGA_TCGA-4P-AA8J	B
TCGA_TCGA-UF-A71E	A
TCGA_TCGA-H7-8501	B
TCGA_TCGA-CV-6939	B
TCGA_TCGA-CQ-A4CB	A
TCGA_TCGA-QK-A64Z	A
TCGA_TCGA-UP-A6WW	B
TCGA_TCGA-CR-7394	B
TCGA_TCGA-CQ-A4C9	A
TCGA_TCGA-CN-6995	B
TCGA_TCGA-CQ-A4CG	A
TCGA_TCGA-CV-6003	A
TCGA_TCGA-IQ-A61G	A
TCGA_TCGA-CN-4736	B
TCGA_TCGA-CV-A6JZ	B
TCGA_TCGA-CV-A6JY	A
TCGA_TCGA-IQ-A6SH	B
TCGA_TCGA-CV-A45O	A
TCGA_TCGA-BA-A6DE	A
TCGA_TCGA-CX-7086	A
TCGA_TCGA-D6-A6EM	B
TCGA_TCGA-CV-6433	B
TCGA_TCGA-CQ-A4CI	A
TCGA_TCGA-T2-A6WX	B
TCGA_TCGA-CQ-A4CA	B
TCGA_TCGA-HD-8314	B
TCGA_TCGA-UF-A7JO	B
TCGA_TCGA-QK-AA3K	B
TCGA_TCGA-BB-4224	A
TCGA_TCGA-CV-6959	B
TCGA_TCGA-MT-A67D	A
TCGA_TCGA-CR-6477	A
TCGA_TCGA-CV-6436	B
TCGA_TCGA-CR-7372	A
TCGA_TCGA-CV-6948	A
TCGA_TCGA-D6-A4ZB	A
TCGA_TCGA-DQ-5624	A
TCGA_TCGA-CQ-6224	B
TCGA_TCGA-P3-A5QE	B
TCGA_TCGA-P3-A6T0	A
TCGA_TCGA-CQ-A4C6	B
TCGA_TCGA-P3-A5QA	A
TCGA_TCGA-CQ-6218	A
TCGA_TCGA-CR-6488	A
TCGA_TCGA-CN-5370	B
TCGA_TCGA-IQ-A61J	B
TCGA_TCGA-CQ-5325	B
TCGA_TCGA-BA-6872	A
geoMatrix_GSM1020099	A
geoMatrix_GSM1020100	B
geoMatrix_GSM1020101	A
geoMatrix_GSM1020102	A
geoMatrix_GSM1020103	A
geoMatrix_GSM1020104	B
geoMatrix_GSM1020105	B
geoMatrix_GSM1020106	B
geoMatrix_GSM1020107	A
geoMatrix_GSM1020108	B
geoMatrix_GSM1020109	A
geoMatrix_GSM1020110	B
geoMatrix_GSM1020111	A
geoMatrix_GSM1020112	B
geoMatrix_GSM1020113	A
geoMatrix_GSM1020114	A
geoMatrix_GSM1020115	A
geoMatrix_GSM1020116	A
geoMatrix_GSM1020117	B
geoMatrix_GSM1020118	B
geoMatrix_GSM1020119	B
geoMatrix_GSM1020120	A
geoMatrix_GSM1020121	B
geoMatrix_GSM1020122	A
geoMatrix_GSM1020123	A
geoMatrix_GSM1020124	A
geoMatrix_GSM1020125	A
geoMatrix_GSM1020126	B
geoMatrix_GSM1020127	A
geoMatrix_GSM1020128	A
geoMatrix_GSM1020129	A
geoMatrix_GSM1020130	B
geoMatrix_GSM1020131	A
geoMatrix_GSM1020132	A
geoMatrix_GSM1020133	A
geoMatrix_GSM1020134	B
geoMatrix_GSM1020135	A
geoMatrix_GSM1020136	B
geoMatrix_GSM1020137	A
geoMatrix_GSM1020138	A
geoMatrix_GSM1020139	A
geoMatrix_GSM1020140	A
geoMatrix_GSM1020141	B
geoMatrix_GSM1020142	A
geoMatrix_GSM1020143	B
geoMatrix_GSM1020144	B
geoMatrix_GSM1020145	A
geoMatrix_GSM1020146	B
geoMatrix_GSM1020147	B
geoMatrix_GSM1020148	B
geoMatrix_GSM1020149	A
geoMatrix_GSM1020150	A
geoMatrix_GSM1020151	A
geoMatrix_GSM1020152	A
geoMatrix_GSM1020153	B
geoMatrix_GSM1020154	A
geoMatrix_GSM1020155	B
geoMatrix_GSM1020156	B
geoMatrix_GSM1020157	A
geoMatrix_GSM1020158	B
geoMatrix_GSM1020159	B
geoMatrix_GSM1020160	B
geoMatrix_GSM1020161	B
geoMatrix_GSM1020162	A
geoMatrix_GSM1020163	B
geoMatrix_GSM1020164	A
geoMatrix_GSM1020165	A
geoMatrix_GSM1020166	A
geoMatrix_GSM1020167	A
geoMatrix_GSM1020168	B
geoMatrix_GSM1020169	A
geoMatrix_GSM1020170	A
geoMatrix_GSM1020171	B
geoMatrix_GSM1020172	B
geoMatrix_GSM1020173	A
geoMatrix_GSM1020174	B
geoMatrix_GSM1020175	A
geoMatrix_GSM1020176	B
geoMatrix_GSM1020177	B
geoMatrix_GSM1020178	B
geoMatrix_GSM1020179	A
geoMatrix_GSM1020180	A
geoMatrix_GSM1020181	A
geoMatrix_GSM1020182	A
geoMatrix_GSM1020183	A
geoMatrix_GSM1020184	A
geoMatrix_GSM1020185	A
geoMatrix_GSM1020186	A
geoMatrix_GSM1020187	A
geoMatrix_GSM1020188	B
geoMatrix_GSM1020189	A
geoMatrix_GSM1020190	A
geoMatrix_GSM1020191	A
geoMatrix_GSM1020192	A
geoMatrix_GSM1020193	B
geoMatrix_GSM1020194	B
geoMatrix_GSM1020195	B
