# Supplementary material for: Comprehensive Analysis of Tumor Immune Microenvironment Characteristics for the Prognostic Prediction and Immunotherapy of Oral Squamous Cell Carcinoma
Source: Front Genet. 2022 Apr 8;13:788580. doi: 10.3389/fgene.2022.788580 (PMC9024147; doi:10.3389/fgene.2022.788580)
Supplement: Supplementary file 4 [file DataSheet11.xlsx]

## Sheet: Sheet1
Additional file 11. The TMB of OSCC patients of high and low TIME score groups
Accession number	TMB	TIMEI score	TIME score group
TCGA-CQ-5333	3.60526	19.8037	High
TCGA-CV-7438	1.68421	1.75977	High
TCGA-F7-A61W	1.13158	-16.3994	Low
TCGA-D6-6825	1.34211	13.7789	High
TCGA-HD-A4C1	3.86842	-3.20773	Low
TCGA-BA-A6DJ	4.81579	5.16788	High
TCGA-CV-5970	3.26316	-3.95092	Low
TCGA-CV-5436	1.97368	-6.6679	Low
TCGA-IQ-A61J	0.631579	2.17716	High
TCGA-CV-5977	1.57895	-4.70278	Low
TCGA-UF-A7JA	2.47368	-10.4106	Low
TCGA-F7-A50G	1.84211	6.18636	High
TCGA-DQ-7592	1.36842	2.13687	High
TCGA-CV-6954	2.02632	1.63312	High
TCGA-CR-6492	0.368421	3.59608	High
TCGA-UP-A6WW	0.868421	6.50198	High
TCGA-CV-6436	1.65789	7.01513	High
TCGA-CN-5370	1.78947	11.787	High
TCGA-CV-6941	2.78947	-1.89489	Low
TCGA-HD-8224	1.44737	-0.332893	Low
TCGA-BA-6871	2.73684	4.77004	High
TCGA-BB-A5HZ	1.28947	-12.1575	Low
TCGA-CR-7391	0.0263158	8.42461	High
TCGA-P3-A5QA	1.36842	-14.5916	Low
TCGA-CQ-7071	10.0526	2.14457	High
TCGA-CV-7103	0.815789	-9.15979	Low
TCGA-P3-A6T5	3.44737	-7.25412	Low
TCGA-CN-4736	1.65789	15.3584	High
TCGA-CV-A45V	2.07895	2.6591	High
TCGA-CV-A45O	2.23684	-1.92309	Low
TCGA-BA-4077	5.31579	8.98234	High
TCGA-CV-A6JY	1.39474	-12.4573	Low
TCGA-CQ-7063	2.65789	16.1955	High
TCGA-CQ-5325	0.605263	17.979	High
TCGA-CR-6488	0.473684	-1.03708	Low
TCGA-CV-7102	2.84211	-3.94322	Low
TCGA-CV-6951	2.68421	-12.1705	Low
TCGA-CV-A6JD	2.02632	11.0917	High
TCGA-CQ-7069	1.86842	-12.2263	Low
TCGA-UF-A71E	2.97368	-14.0209	Low
TCGA-UF-A7JO	2.92105	14.3402	High
TCGA-CV-7180	0.947368	-9.29621	Low
TCGA-CV-A45U	3.34211	-0.609384	Low
TCGA-HD-8314	1.21053	8.72501	High
TCGA-CV-5442	5.60526	-14.064	Low
TCGA-CV-6003	2.15789	-10.6729	Low
TCGA-CN-4742	1.15789	-7.21246	Low
TCGA-CQ-6229	0.368421	2.42355	High
TCGA-CN-A642	1.68421	12.2822	High
TCGA-CQ-6222	0.736842	10.1199	High
TCGA-UF-A7JS	1.34211	1.34641	High
TCGA-CX-A4AQ	2.05263	11.6109	High
TCGA-DQ-5631	1.73684	-13.98	Low
TCGA-MT-A67A	2.36842	-3.0711	Low
TCGA-QK-AA3K	1.89474	2.30266	High
TCGA-CR-6493	0.710526	-8.95408	Low
TCGA-CN-6024	3.02632	-19.5905	Low
TCGA-BA-A6DB	0.0789474	12.7955	High
TCGA-QK-A652	0.868421	6.18788	High
TCGA-P3-A6T6	2.44737	-7.72365	Low
TCGA-CQ-A4C7	0.815789	-0.396642	Low
TCGA-CR-7394	1.31579	16.0093	High
TCGA-BA-A6D8	2.44737	-9.37899	Low
TCGA-CQ-A4CB	1.76316	-1.06215	Low
TCGA-CV-A45Q	5.44737	-7.3979	Low
TCGA-CR-7401	1.31579	-4.0569	Low
TCGA-CN-5364	2.84211	-1.11407	Low
TCGA-CR-7372	1	-6.94737	Low
TCGA-BB-A5HU	3.18421	-10.129	Low
TCGA-CV-6933	2.21053	-7.88413	Low
TCGA-F7-A620	0.868421	15.0155	High
TCGA-CN-6019	2.36842	3.59498	High
TCGA-CV-5979	0.526316	-9.69178	Low
TCGA-BB-4228	0.894737	1.00863	High
TCGA-CV-A45T	0.0526316	13.8995	High
TCGA-WA-A7GZ	4.02632	-11.083	Low
TCGA-CV-7235	2.55263	9.86869	High
TCGA-IQ-7631	0.552632	-14.3516	Low
TCGA-CX-7085	1.02632	12.3483	High
TCGA-P3-A6T4	2.5	-8.60873	Low
TCGA-CV-A6JE	2.63158	5.04272	High
TCGA-HD-A633	2.97368	-11.9818	Low
TCGA-MZ-A7D7	2.23684	-17.3191	Low
TCGA-QK-A6VB	9.71053	-15.0935	Low
TCGA-HD-A6I0	1.71053	1.06463	High
TCGA-CV-7406	3.65789	-10.7183	Low
TCGA-CV-6956	3.76316	-19.1057	Low
TCGA-CQ-A4CI	2.23684	-16.9045	Low
TCGA-QK-A6IH	1.55263	-12.6062	Low
TCGA-CV-7446	2.97368	-4.17892	Low
TCGA-CN-5373	2.89474	10.151	High
TCGA-CV-7236	0.578947	-3.22632	Low
TCGA-BA-7269	1.81579	-11.0018	Low
TCGA-CV-6961	10.2368	-4.05294	Low
TCGA-C9-A480	0.921053	1.0648	High
TCGA-CV-6945	2.42105	-18.1034	Low
TCGA-CN-4740	1.81579	4.00642	High
TCGA-MT-A7BN	1.23684	3.17571	High
TCGA-CX-7086	4.44737	-6.69562	Low
TCGA-QK-A64Z	1.47368	-0.939595	Low
TCGA-QK-A6IG	2.42105	2.76863	High
TCGA-WA-A7H4	0.631579	-6.01122	Low
TCGA-CV-A45X	1.76316	-13.0165	Low
TCGA-CN-6998	1.47368	-3.48678	Low
TCGA-D6-A6EM	1.89474	15.4443	High
TCGA-CQ-A4C9	1.39474	-6.53399	Low
TCGA-BA-5151	1.55263	1.26788	High
TCGA-CN-4734	2.73684	10.2561	High
TCGA-CV-A463	4.42105	-2.42903	Low
TCGA-CQ-5330	1.23684	12.7185	High
TCGA-HD-7832	2.02632	7.34817	High
TCGA-CV-6939	0.657895	9.85549	High
TCGA-CN-6013	3.65789	16.4145	High
TCGA-CV-5973	1.15789	-14.7714	Low
TCGA-BB-8601	1.28947	-22.8964	Low
TCGA-UF-A7JT	3.86842	20.0199	High
TCGA-CV-A6JO	1.10526	10.6544	High
TCGA-CQ-A4CH	0.0789474	-10.2386	Low
TCGA-CR-6491	2.13158	-7.17592	Low
TCGA-QK-A6II	3.57895	-5.53427	Low
TCGA-CQ-5327	4.60526	13.9143	High
TCGA-DQ-7591	0.657895	15.1985	High
TCGA-CV-7104	1.94737	7.49423	High
TCGA-IQ-A61H	2.42105	-8.83849	Low
TCGA-CN-6016	1.86842	4.61799	High
TCGA-UF-A7JD	2.15789	-10.0628	Low
TCGA-CV-5976	1.57895	-6.59451	Low
TCGA-CV-A45P	2.73684	-5.72275	Low
TCGA-T3-A92N	3.34211	4.2232	High
TCGA-D6-6515	0.578947	20.5949	High
TCGA-CV-6953	2.36842	-5.56439	Low
TCGA-RS-A6TO	2.84211	4.10481	High
TCGA-CQ-A4CG	1.68421	-10.9461	Low
TCGA-CQ-7072	2.28947	-10.5829	Low
TCGA-F7-A50J	2.60526	-4.7031	Low
TCGA-CQ-6224	0.815789	3.51561	High
TCGA-CR-5250	0.815789	6.17977	High
TCGA-IQ-A61G	2.63158	-11.8409	Low
TCGA-CR-7392	0.131579	10.59	High
TCGA-CN-4737	0.815789	-9.3291	Low
TCGA-CV-7255	2.10526	-15.1006	Low
TCGA-CQ-5334	3.5	17.2252	High
TCGA-BA-6872	3.23684	-9.00521	Low
TCGA-CR-6477	1.42105	-1.71331	Low
TCGA-BA-A6DG	0.157895	-5.09406	Low
TCGA-F7-A624	61.6842	19.5276	High
TCGA-DQ-5625	3.73684	17.5759	High
TCGA-CV-6943	0.631579	20.8612	High
TCGA-CN-A49A	2.18421	-15.7982	Low
TCGA-CQ-6218	2.34211	1.77067	High
TCGA-F7-8489	1.73684	9.65217	High
TCGA-BA-6873	1.44737	4.33663	High
TCGA-CV-A465	0.631579	-14.6119	Low
TCGA-CV-6952	3.47368	3.07643	High
TCGA-T2-A6X2	7.60526	7.73461	High
TCGA-CN-5359	1.52632	8.88084	High
TCGA-CV-6959	1.21053	3.33783	High
TCGA-CN-5367	1.5	-4.24821	Low
TCGA-CV-A6K0	0.0263158	10.26	High
TCGA-BB-4224	1.63158	-6.20916	Low
TCGA-UF-A71B	2.73684	-6.85532	Low
TCGA-CV-A6JU	2.47368	-5.92692	Low
TCGA-CV-6441	4.34211	-6.60194	Low
TCGA-HD-8634	0.894737	-1.12411	Low
TCGA-QK-A8Z7	2.78947	-10.1857	Low
TCGA-CV-6936	4.60526	4.82122	High
TCGA-MT-A67D	1.68421	-1.48361	Low
TCGA-KU-A66T	1.84211	-18.7274	Low
TCGA-P3-A6T8	1.89474	-15.1534	Low
TCGA-CQ-A4CE	1.05263	-0.510776	Low
TCGA-P3-A6T0	1.81579	-21.7206	Low
TCGA-D6-A4Z9	1.84211	-2.04612	Low
TCGA-CQ-6221	2.36842	-4.83363	Low
TCGA-D6-A6EN	1.97368	18.9524	High
TCGA-MT-A51X	0.710526	-7.25329	Low
TCGA-CN-4741	1.78947	-0.745381	Low
TCGA-IQ-A61E	2.84211	3.22967	High
TCGA-BA-4075	1.55263	-14.9364	Low
TCGA-D6-8569	2.60526	2.60015	High
TCGA-CQ-A4C6	2.18421	5.54527	High
TCGA-BA-A6DE	2.26316	-6.78775	Low
TCGA-P3-A6T7	2.78947	-3.71233	Low
TCGA-H7-A6C4	0.578947	-3.37599	Low
TCGA-CN-A63V	1.60526	-8.39398	Low
TCGA-F7-A61V	2.23684	-8.35482	Low
TCGA-CN-A6UY	0.763158	13.1722	High
TCGA-CN-4725	1.07895	-16.7415	Low
TCGA-CQ-5329	0.631579	6.60709	High
TCGA-P3-A6T3	1.97368	-20.6572	Low
TCGA-CV-5439	1.81579	3.02324	High
TCGA-CQ-7065	0.684211	-18.727	Low
TCGA-BA-A6DD	0.842105	8.42037	High
TCGA-CV-5971	0.0526316	6.8242	High
TCGA-CN-6011	6.94737	3.4905	High
TCGA-UF-A71A	3.65789	-15.7747	Low
TCGA-CR-7397	0.368421	0.611357	High
TCGA-CN-6020	2.05263	-3.86889	Low
TCGA-D6-6823	2.10526	-10.3569	Low
TCGA-T2-A6WZ	1.63158	-2.54019	Low
TCGA-CR-6472	9.94737	-2.9922	Low
TCGA-CV-A6JT	1.10526	0.173289	High
TCGA-P3-A5QF	6.39474	-0.513198	Low
TCGA-CN-A498	2.36842	-4.49726	Low
TCGA-BB-A6UO	2.18421	-5.01704	Low
TCGA-H7-8501	3.10526	22.5531	High
TCGA-CV-7407	1.86842	7.98748	High
TCGA-CV-6948	3.71053	0.532666	High
TCGA-CV-6940	2.57895	-12.0089	Low
TCGA-CV-A6JN	1.65789	-0.0708285	High
TCGA-T2-A6WX	4.07895	20.4266	High
TCGA-F7-A61S	2.05263	9.87233	High
TCGA-CN-6995	4.57895	10.8488	High
TCGA-4P-AA8J	2.57895	2.69795	High
TCGA-CR-7390	2.52632	-18.2696	Low
TCGA-KU-A6H8	0.394737	1.90548	High
TCGA-CV-6934	1.76316	7.14575	High
TCGA-D6-A6EO	1.81579	-8.61921	Low
TCGA-BB-4225	1.21053	14.0489	High
TCGA-UF-A719	2.10526	-3.77864	Low
TCGA-CV-6433	1	19.9504	High
TCGA-CN-5369	3.5	13.6155	High
TCGA-CQ-6219	0.921053	14.2463	High
TCGA-CV-A6JZ	1.97368	18.5585	High
TCGA-IQ-A6SH	1.31579	3.70975	High
TCGA-CV-7238	0.684211	5.3135	High
TCGA-CX-7219	2.18421	5.40132	High
TCGA-CV-A464	0.289474	3.64395	High
TCGA-CV-6950	1.10526	-5.09399	Low
TCGA-CN-A6V6	1.23684	18.6244	High
TCGA-CN-4733	0.0526316	17.9688	High
TCGA-C9-A47Z	2.07895	-6.4559	Low
TCGA-CN-5358	0.210526	11.6823	High
TCGA-CN-4726	1.28947	-11.5998	Low
TCGA-QK-A6IJ	0.763158	-0.144231	High
TCGA-HD-A6HZ	1.36842	4.5389	High
TCGA-DQ-5624	1.21053	-6.78718	Low
TCGA-CV-A6K2	12.3421	-1.3552	Low
TCGA-P3-A5QE	0.815789	16.8618	High
TCGA-IQ-A6SG	1.94737	-14.9524	Low
TCGA-HD-7831	0.631579	-9.02675	Low
TCGA-P3-A6T2	1.10526	-5.73922	Low
TCGA-CR-7382	0.947368	16.8139	High
TCGA-BA-4074	3.07895	-10.0441	Low
TCGA-UF-A7JC	1.18421	-14.6685	Low
TCGA-CN-6996	0.973684	15.7876	High
TCGA-MT-A67F	5.26316	20.0943	High
TCGA-DQ-5630	0.947368	11.8002	High
TCGA-D6-A4ZB	1.76316	-7.42384	Low
TCGA-CV-A45R	1.78947	2.95228	High
TCGA-HD-8635	3.86842	-3.02987	Low
TCGA-BA-5556	2.26316	19.865	High
TCGA-QK-A8Z9	2.10526	2.47079	High
TMB-tumor burden mutation; ICI-immune cells infiltration
