# Supplementary material for: Comprehensive Analysis of Tumor Immune Microenvironment Characteristics for the Prognostic Prediction and Immunotherapy of Oral Squamous Cell Carcinoma
Source: Front Genet. 2022 Apr 8;13:788580. doi: 10.3389/fgene.2022.788580 (PMC9024147; doi:10.3389/fgene.2022.788580)
Supplement: Supplementary file 5 [file DataSheet9.xlsx]

## Sheet: Sheet1
Figure 9. The function enrichment analyses of gene cluster B
Ontology	ID	Description	p-value	p.adjust	qvalue	geneID	Count
BP	GO:0001660	fever generation	6.49369e-05	0.0501313	0.0365697	IL1A/PTGS2	2
BP	GO:0031649	heat generation	0.000195226	0.0557782	0.040689	IL1A/PTGS2	2
BP	GO:0002076	osteoblast development	0.000245101	0.0557782	0.040689	GLI2/PTHLH	2
BP	GO:0010226	response to lithium ion	0.000330357	0.0557782	0.040689	PTGS2/FABP4	2
BP	GO:0032331	negative regulation of chondrocyte differentiation	0.000361549	0.0557782	0.040689	GLI2/PTHLH	2
BP	GO:0010575	positive regulation of vascular endothelial growth factor production	0.000577591	0.0557782	0.040689	IL1A/PTGS2	2
BP	GO:0034605	cellular response to heat	0.000614755	0.0557782	0.040689	ANO1/IL1A/PTGS2	3
BP	GO:0061037	negative regulation of cartilage development	0.000618384	0.0557782	0.040689	GLI2/PTHLH	2
BP	GO:0010574	regulation of vascular endothelial growth factor production	0.000795116	0.0557782	0.040689	IL1A/PTGS2	2
BP	GO:0010573	vascular endothelial growth factor production	0.000891575	0.0557782	0.040689	IL1A/PTGS2	2
BP	GO:1901099	negative regulation of signal transduction in absence of ligand	0.000891575	0.0557782	0.040689	IL1A/CSF2	2
BP	GO:2001240	negative regulation of extrinsic apoptotic signaling pathway in absence of ligand	0.000891575	0.0557782	0.040689	IL1A/CSF2	2
BP	GO:0034405	response to fluid shear stress	0.000941816	0.0557782	0.040689	CSF2/PTGS2	2
BP	GO:0050873	brown fat cell differentiation	0.00115613	0.0557782	0.040689	PTGS2/FABP4	2
BP	GO:0001659	temperature homeostasis	0.00120819	0.0557782	0.040689	IL1A/PTGS2/FABP4	3
BP	GO:0009408	response to heat	0.00126946	0.0557782	0.040689	ANO1/IL1A/PTGS2	3
BP	GO:2001233	regulation of apoptotic signaling pathway	0.00140581	0.0557782	0.040689	MLLT11/IL1A/CSF2/PTGS2	4
BP	GO:0048512	circadian behavior	0.0014538	0.0557782	0.040689	GPR176/CSF2	2
BP	GO:0006953	acute-phase response	0.00151728	0.0557782	0.040689	IL1A/PTGS2	2
BP	GO:0007622	rhythmic behavior	0.00151728	0.0557782	0.040689	GPR176/CSF2	2
BP	GO:2001239	regulation of extrinsic apoptotic signaling pathway in absence of ligand	0.00151728	0.0557782	0.040689	IL1A/CSF2	2
BP	GO:0032330	regulation of chondrocyte differentiation	0.00185421	0.065066	0.0474643	GLI2/PTHLH	2
BP	GO:0097191	extrinsic apoptotic signaling pathway	0.0025276	0.0848393	0.0618885	MLLT11/IL1A/CSF2	3
BP	GO:2001234	negative regulation of apoptotic signaling pathway	0.00272403	0.0876229	0.0639191	IL1A/CSF2/PTGS2	3
BP	GO:0009266	response to temperature stimulus	0.00318146	0.0937348	0.0683775	ANO1/IL1A/PTGS2	3
BP	GO:0042180	cellular ketone metabolic process	0.00336924	0.0937348	0.0683775	CYP4F11/ODC1/PTGS2	3
BP	GO:0038034	signal transduction in absence of ligand	0.00352112	0.0937348	0.0683775	IL1A/CSF2	2
BP	GO:0061035	regulation of cartilage development	0.00352112	0.0937348	0.0683775	GLI2/PTHLH	2
BP	GO:0097192	extrinsic apoptotic signaling pathway in absence of ligand	0.00352112	0.0937348	0.0683775	IL1A/CSF2	2
BP	GO:0001822	kidney development	0.00463921	0.119382	0.0870868	GLI2/ODC1/EPCAM	3
BP	GO:0072001	renal system development	0.00536953	0.133719	0.0975449	GLI2/ODC1/EPCAM	3
BP	GO:0098869	cellular oxidant detoxification	0.00693877	0.140739	0.102666	GPX2/PTGS2	2
BP	GO:0019233	sensory perception of pain	0.00720417	0.140739	0.102666	ANO1/PTGS2	2
BP	GO:2001237	negative regulation of extrinsic apoptotic signaling pathway	0.00720417	0.140739	0.102666	IL1A/CSF2	2
BP	GO:0001655	urogenital system development	0.00745612	0.140739	0.102666	GLI2/ODC1/EPCAM	3
BP	GO:0015849	organic acid transport	0.00764358	0.140739	0.102666	SLC7A8/FOLR3/FABP4	3
BP	GO:0046942	carboxylic acid transport	0.00764358	0.140739	0.102666	SLC7A8/FOLR3/FABP4	3
BP	GO:1990748	cellular detoxification	0.00831118	0.140739	0.102666	GPX2/PTGS2	2
BP	GO:0030282	bone mineralization	0.00859919	0.140739	0.102666	PTHLH/PTGS2	2
BP	GO:0010038	response to metal ion	0.00974612	0.140739	0.102666	IL1A/PTGS2/FABP4	3
BP	GO:0002062	chondrocyte differentiation	0.00995006	0.140739	0.102666	GLI2/PTHLH	2
BP	GO:0098754	detoxification	0.011225	0.140739	0.102666	GPX2/PTGS2	2
BP	GO:0021936	regulation of cerebellar granule cell precursor proliferation	0.0122541	0.140739	0.102666	GLI2	1
BP	GO:0048570	notochord morphogenesis	0.0122541	0.140739	0.102666	GLI2	1
BP	GO:0051901	positive regulation of mitochondrial depolarization	0.0122541	0.140739	0.102666	MLLT11	1
BP	GO:0060033	anatomical structure regression	0.0122541	0.140739	0.102666	GLI2	1
BP	GO:0060513	prostatic bud formation	0.0122541	0.140739	0.102666	GLI2	1
BP	GO:0090336	positive regulation of brown fat cell differentiation	0.0122541	0.140739	0.102666	PTGS2	1
BP	GO:0106049	regulation of cellular response to osmotic stress	0.0122541	0.140739	0.102666	PTGS2	1
BP	GO:2000035	regulation of stem cell division	0.0122541	0.140739	0.102666	NAP1L2	1
BP	GO:0001503	ossification	0.0124073	0.140739	0.102666	GLI2/PTHLH/PTGS2	3
BP	GO:0001821	histamine secretion	0.0134716	0.140739	0.102666	CSF2	1
BP	GO:0019371	cyclooxygenase pathway	0.0134716	0.140739	0.102666	PTGS2	1
BP	GO:0021521	ventral spinal cord interneuron specification	0.0134716	0.140739	0.102666	GLI2	1
BP	GO:0031652	positive regulation of heat generation	0.0134716	0.140739	0.102666	PTGS2	1
BP	GO:0031915	positive regulation of synaptic plasticity	0.0134716	0.140739	0.102666	PTGS2	1
BP	GO:0033089	positive regulation of T cell differentiation in thymus	0.0134716	0.140739	0.102666	GLI2	1
BP	GO:0060573	cell fate specification involved in pattern specification	0.0134716	0.140739	0.102666	GLI2	1
BP	GO:0071803	positive regulation of podosome assembly	0.0134716	0.140739	0.102666	CSF2	1
BP	GO:2000615	regulation of histone H3-K9 acetylation	0.0134716	0.140739	0.102666	NAP1L2	1
BP	GO:0051222	positive regulation of protein transport	0.0141505	0.140739	0.102666	ANO1/IL1A/PTGS2	3
BP	GO:0009111	vitamin catabolic process	0.0146876	0.140739	0.102666	CYP4F11	1
BP	GO:0010623	programmed cell death involved in cell development	0.0146876	0.140739	0.102666	IL1A	1
BP	GO:0031392	regulation of prostaglandin biosynthetic process	0.0146876	0.140739	0.102666	PTGS2	1
BP	GO:0031581	hemidesmosome assembly	0.0146876	0.140739	0.102666	LAMC2	1
BP	GO:0051608	histamine transport	0.0146876	0.140739	0.102666	CSF2	1
BP	GO:1904181	positive regulation of membrane depolarization	0.0146876	0.140739	0.102666	MLLT11	1
BP	GO:0001890	placenta development	0.0148937	0.140739	0.102666	CSF2/PTGS2	2
BP	GO:0050729	positive regulation of inflammatory response	0.0150798	0.140739	0.102666	PTGS2/FABP4	2
BP	GO:0048608	reproductive structure development	0.0153553	0.140739	0.102666	GLI2/CSF2/PTGS2	3
BP	GO:2001236	regulation of extrinsic apoptotic signaling pathway	0.0154549	0.140739	0.102666	IL1A/CSF2	2
BP	GO:0061458	reproductive system development	0.0156414	0.140739	0.102666	GLI2/CSF2/PTGS2	3
BP	GO:0006596	polyamine biosynthetic process	0.0159022	0.140739	0.102666	ODC1	1
BP	GO:0021520	spinal cord motor neuron cell fate specification	0.0159022	0.140739	0.102666	GLI2	1
BP	GO:0031650	regulation of heat generation	0.0159022	0.140739	0.102666	PTGS2	1
BP	GO:0043970	histone H3-K9 acetylation	0.0159022	0.140739	0.102666	NAP1L2	1
BP	GO:0045086	positive regulation of interleukin-2 biosynthetic process	0.0159022	0.140739	0.102666	IL1A	1
BP	GO:0047484	regulation of response to osmotic stress	0.0159022	0.140739	0.102666	PTGS2	1
BP	GO:0050872	white fat cell differentiation	0.0159022	0.140739	0.102666	FABP4	1
BP	GO:0060601	lateral sprouting from an epithelium	0.0159022	0.140739	0.102666	GLI2	1
BP	GO:0071285	cellular response to lithium ion	0.0159022	0.140739	0.102666	FABP4	1
BP	GO:0090594	inflammatory response to wounding	0.0159022	0.140739	0.102666	IL1A	1
BP	GO:0031214	biomineral tissue development	0.0169954	0.140739	0.102666	PTHLH/PTGS2	2
BP	GO:0034356	NAD biosynthesis via nicotinamide riboside salvage pathway	0.0171154	0.140739	0.102666	PTGS2	1
BP	GO:0060831	smoothened signaling pathway involved in dorsal/ventral neural tube patterning	0.0171154	0.140739	0.102666	GLI2	1
BP	GO:2001279	regulation of unsaturated fatty acid biosynthetic process	0.0171154	0.140739	0.102666	PTGS2	1
BP	GO:1904951	positive regulation of establishment of protein localization	0.0178327	0.140739	0.102666	ANO1/IL1A/PTGS2	3
BP	GO:0051302	regulation of cell division	0.0179904	0.140739	0.102666	NAP1L2/IL1A	2
BP	GO:0062012	regulation of small molecule metabolic process	0.0181442	0.140739	0.102666	DHCR7/ODC1/PTGS2	3
BP	GO:0009109	coenzyme catabolic process	0.0183272	0.140739	0.102666	CYP4F11	1
BP	GO:0050961	detection of temperature stimulus involved in sensory perception	0.0183272	0.140739	0.102666	ANO1	1
BP	GO:0050965	detection of temperature stimulus involved in sensory perception of pain	0.0183272	0.140739	0.102666	ANO1	1
BP	GO:0060579	ventral spinal cord interneuron fate commitment	0.0183272	0.140739	0.102666	GLI2	1
BP	GO:0060581	cell fate commitment involved in pattern specification	0.0183272	0.140739	0.102666	GLI2	1
BP	GO:0071801	regulation of podosome assembly	0.0183272	0.140739	0.102666	CSF2	1
BP	GO:0001819	positive regulation of cytokine production	0.0186703	0.140739	0.102666	IL1A/CSF2/PTGS2	3
BP	GO:0030324	lung development	0.018804	0.140739	0.102666	GLI2/DHCR7	2
BP	GO:0019372	lipoxygenase pathway	0.0195375	0.140739	0.102666	PTGS2	1
BP	GO:0032225	regulation of synaptic transmission, dopaminergic	0.0195375	0.140739	0.102666	PTGS2	1
BP	GO:0045986	negative regulation of smooth muscle contraction	0.0195375	0.140739	0.102666	PTGS2	1
BP	GO:0060572	morphogenesis of an epithelial bud	0.0195375	0.140739	0.102666	GLI2	1
BP	GO:0090335	regulation of brown fat cell differentiation	0.0195375	0.140739	0.102666	PTGS2	1
BP	GO:0030323	respiratory tube development	0.0196329	0.140739	0.102666	GLI2/DHCR7	2
BP	GO:0015711	organic anion transport	0.020635	0.140739	0.102666	SLC7A8/FOLR3/FABP4	3
BP	GO:0010565	regulation of cellular ketone metabolic process	0.0206905	0.140739	0.102666	ODC1/PTGS2	2
BP	GO:0006595	polyamine metabolic process	0.0207464	0.140739	0.102666	ODC1	1
BP	GO:0007342	fusion of sperm to egg plasma membrane involved in single fertilization	0.0207464	0.140739	0.102666	FOLR3	1
BP	GO:0010744	positive regulation of macrophage derived foam cell differentiation	0.0207464	0.140739	0.102666	CSF2	1
BP	GO:0021514	ventral spinal cord interneuron differentiation	0.0207464	0.140739	0.102666	GLI2	1
BP	GO:0042268	regulation of cytolysis	0.0207464	0.140739	0.102666	CSF2	1
BP	GO:0045187	regulation of circadian sleep/wake cycle, sleep	0.0207464	0.140739	0.102666	CSF2	1
BP	GO:0048871	multicellular organismal homeostasis	0.0209732	0.140739	0.102666	IL1A/PTGS2/FABP4	3
BP	GO:0043011	myeloid dendritic cell differentiation	0.0219538	0.140739	0.102666	CSF2	1
BP	GO:0070633	transepithelial transport	0.0219538	0.140739	0.102666	CSF2	1
BP	GO:0071318	cellular response to ATP	0.0219538	0.140739	0.102666	PTGS2	1
BP	GO:2000047	regulation of cell-cell adhesion mediated by cadherin	0.0219538	0.140739	0.102666	EPCAM	1
BP	GO:0050900	leukocyte migration	0.0225926	0.140739	0.102666	TNFRSF10D/SLC7A8/EPCAM	3
BP	GO:0071248	cellular response to metal ion	0.0226534	0.140739	0.102666	PTGS2/FABP4	2
BP	GO:0007565	female pregnancy	0.0230998	0.140739	0.102666	PTHLH/PTGS2	2
BP	GO:0016048	detection of temperature stimulus	0.0231599	0.140739	0.102666	ANO1	1
BP	GO:0034755	iron ion transmembrane transport	0.0231599	0.140739	0.102666	SLC39A14	1
BP	GO:0045076	regulation of interleukin-2 biosynthetic process	0.0231599	0.140739	0.102666	IL1A	1
BP	GO:0071800	podosome assembly	0.0231599	0.140739	0.102666	CSF2	1
BP	GO:0010042	response to manganese ion	0.0243645	0.140739	0.102666	PTGS2	1
BP	GO:0023019	signal transduction involved in regulation of gene expression	0.0243645	0.140739	0.102666	EPCAM	1
BP	GO:0030903	notochord development	0.0243645	0.140739	0.102666	GLI2	1
BP	GO:0050802	circadian sleep/wake cycle, sleep	0.0243645	0.140739	0.102666	CSF2	1
BP	GO:0071636	positive regulation of transforming growth factor beta production	0.0243645	0.140739	0.102666	PTGS2	1
BP	GO:0097709	connective tissue replacement	0.0243645	0.140739	0.102666	IL1A	1
BP	GO:0046890	regulation of lipid biosynthetic process	0.0244609	0.140739	0.102666	DHCR7/PTGS2	2
BP	GO:0060541	respiratory system development	0.0244609	0.140739	0.102666	GLI2/DHCR7	2
BP	GO:0009746	response to hexose	0.0253863	0.140739	0.102666	ANO1/PTGS2	2
BP	GO:0030728	ovulation	0.0255677	0.140739	0.102666	PTGS2	1
BP	GO:0042749	regulation of circadian sleep/wake cycle	0.0255677	0.140739	0.102666	CSF2	1
BP	GO:0045026	plasma membrane fusion	0.0255677	0.140739	0.102666	FOLR3	1
BP	GO:0050951	sensory perception of temperature stimulus	0.0255677	0.140739	0.102666	ANO1	1
BP	GO:0051900	regulation of mitochondrial depolarization	0.0255677	0.140739	0.102666	MLLT11	1
BP	GO:0071498	cellular response to fluid shear stress	0.0255677	0.140739	0.102666	PTGS2	1
BP	GO:0045766	positive regulation of angiogenesis	0.0258543	0.140739	0.102666	IL1A/PTGS2	2
BP	GO:0034284	response to monosaccharide	0.0265631	0.140739	0.102666	ANO1/PTGS2	2
BP	GO:0021513	spinal cord dorsal/ventral patterning	0.0267695	0.140739	0.102666	GLI2	1
BP	GO:0042094	interleukin-2 biosynthetic process	0.0267695	0.140739	0.102666	IL1A	1
BP	GO:0045117	azole transport	0.0267695	0.140739	0.102666	CSF2	1
BP	GO:0045723	positive regulation of fatty acid biosynthetic process	0.0267695	0.140739	0.102666	PTGS2	1
BP	GO:0046058	cAMP metabolic process	0.0267695	0.140739	0.102666	PTHLH	1
BP	GO:0071577	zinc ion transmembrane transport	0.0267695	0.140739	0.102666	SLC39A14	1
BP	GO:0007623	circadian rhythm	0.0268011	0.140739	0.102666	GPR176/CSF2	2
BP	GO:0051216	cartilage development	0.02704	0.140739	0.102666	GLI2/PTHLH	2
BP	GO:0022410	circadian sleep/wake cycle process	0.0279698	0.140739	0.102666	CSF2	1
BP	GO:0042401	cellular biogenic amine biosynthetic process	0.0279698	0.140739	0.102666	ODC1	1
BP	GO:0051882	mitochondrial depolarization	0.0279698	0.140739	0.102666	MLLT11	1
BP	GO:0072337	modified amino acid transport	0.0279698	0.140739	0.102666	FOLR3	1
BP	GO:0071241	cellular response to inorganic substance	0.0289824	0.140739	0.102666	PTGS2/FABP4	2
BP	GO:0009309	amine biosynthetic process	0.0291688	0.140739	0.102666	ODC1	1
BP	GO:0010288	response to lead ion	0.0291688	0.140739	0.102666	PTGS2	1
BP	GO:0021511	spinal cord patterning	0.0291688	0.140739	0.102666	GLI2	1
BP	GO:0021904	dorsal/ventral neural tube patterning	0.0291688	0.140739	0.102666	GLI2	1
BP	GO:0033081	regulation of T cell differentiation in thymus	0.0291688	0.140739	0.102666	GLI2	1
BP	GO:0046697	decidualization	0.0291688	0.140739	0.102666	PTGS2	1
BP	GO:0090103	cochlea morphogenesis	0.0291688	0.140739	0.102666	GLI2	1
BP	GO:0002526	acute inflammatory response	0.0297251	0.141729	0.103388	IL1A/PTGS2	2
BP	GO:0007188	adenylate cyclase-modulating G protein-coupled receptor signaling pathway	0.0299743	0.141729	0.103388	GPR176/PTHLH	2
BP	GO:0044706	multi-multicellular organism process	0.0302244	0.141729	0.103388	PTHLH/PTGS2	2
BP	GO:0021952	central nervous system projection neuron axonogenesis	0.0303663	0.141729	0.103388	GLI2	1
BP	GO:0060571	morphogenesis of an epithelial fold	0.0303663	0.141729	0.103388	GLI2	1
BP	GO:0045444	fat cell differentiation	0.0304753	0.141729	0.103388	PTGS2/FABP4	2
BP	GO:0001649	osteoblast differentiation	0.0309797	0.143212	0.10447	GLI2/PTHLH	2
BP	GO:0042044	fluid transport	0.0315624	0.14333	0.104557	CSF2	1
BP	GO:0042745	circadian sleep/wake cycle	0.0315624	0.14333	0.104557	CSF2	1
BP	GO:0060740	prostate gland epithelium morphogenesis	0.0315624	0.14333	0.104557	GLI2	1
BP	GO:0009743	response to carbohydrate	0.0322554	0.144774	0.10561	ANO1/PTGS2	2
BP	GO:1904018	positive regulation of vasculature development	0.0322554	0.144774	0.10561	IL1A/PTGS2	2
BP	GO:0006829	zinc ion transport	0.0327571	0.145336	0.10602	SLC39A14	1
BP	GO:0045932	negative regulation of muscle contraction	0.0327571	0.145336	0.10602	PTGS2	1
BP	GO:0001516	prostaglandin biosynthetic process	0.0339504	0.146423	0.106812	PTGS2	1
BP	GO:0001773	myeloid dendritic cell activation	0.0339504	0.146423	0.106812	CSF2	1
BP	GO:0046457	prostanoid biosynthetic process	0.0339504	0.146423	0.106812	PTGS2	1
BP	GO:0060512	prostate gland morphogenesis	0.0339504	0.146423	0.106812	GLI2	1
BP	GO:1990776	response to angiotensin	0.0339504	0.146423	0.106812	PTGS2	1
BP	GO:0010743	regulation of macrophage derived foam cell differentiation	0.0363328	0.151616	0.1106	CSF2	1
BP	GO:0021696	cerebellar cortex morphogenesis	0.0363328	0.151616	0.1106	GLI2	1
BP	GO:0032743	positive regulation of interleukin-2 production	0.0363328	0.151616	0.1106	IL1A	1
BP	GO:0035066	positive regulation of histone acetylation	0.0363328	0.151616	0.1106	NAP1L2	1
BP	GO:0042759	long-chain fatty acid biosynthetic process	0.0363328	0.151616	0.1106	PTGS2	1
BP	GO:0090200	positive regulation of release of cytochrome c from mitochondria	0.0363328	0.151616	0.1106	MLLT11	1
BP	GO:0097237	cellular response to toxic substance	0.0367457	0.151659	0.110632	GPX2/PTGS2	2
BP	GO:0001963	synaptic transmission, dopaminergic	0.0375218	0.151659	0.110632	PTGS2	1
BP	GO:0002675	positive regulation of acute inflammatory response	0.0375218	0.151659	0.110632	PTGS2	1
BP	GO:0009954	proximal/distal pattern formation	0.0375218	0.151659	0.110632	GLI2	1
BP	GO:0030431	sleep	0.0375218	0.151659	0.110632	CSF2	1
BP	GO:0033198	response to ATP	0.0375218	0.151659	0.110632	PTGS2	1
BP	GO:0045907	positive regulation of vasoconstriction	0.0387095	0.15325	0.111793	PTGS2	1
BP	GO:0045987	positive regulation of smooth muscle contraction	0.0387095	0.15325	0.111793	PTGS2	1
BP	GO:0051968	positive regulation of synaptic transmission, glutamatergic	0.0387095	0.15325	0.111793	PTGS2	1
BP	GO:1901661	quinone metabolic process	0.0387095	0.15325	0.111793	CYP4F11	1
BP	GO:0007187	G protein-coupled receptor signaling pathway, coupled to cyclic nucleotide second messenger	0.0392161	0.153998	0.112338	GPR176/PTHLH	2
BP	GO:0030851	granulocyte differentiation	0.0398958	0.153998	0.112338	CSF2	1
BP	GO:0035774	positive regulation of insulin secretion involved in cellular response to glucose stimulus	0.0398958	0.153998	0.112338	ANO1	1
BP	GO:0060603	mammary gland duct morphogenesis	0.0398958	0.153998	0.112338	GLI2	1
BP	GO:2000758	positive regulation of peptidyl-lysine acetylation	0.0398958	0.153998	0.112338	NAP1L2	1
BP	GO:0021522	spinal cord motor neuron differentiation	0.0410807	0.155891	0.113719	GLI2	1
BP	GO:0048566	embryonic digestive tract development	0.0410807	0.155891	0.113719	GLI2	1
BP	GO:0048665	neuron fate specification	0.0410807	0.155891	0.113719	GLI2	1
BP	GO:0001893	maternal placenta development	0.0422641	0.155891	0.113719	PTGS2	1
BP	GO:0015695	organic cation transport	0.0422641	0.155891	0.113719	SLC7A8	1
BP	GO:0019433	triglyceride catabolic process	0.0422641	0.155891	0.113719	FABP4	1
BP	GO:0021955	central nervous system neuron axonogenesis	0.0422641	0.155891	0.113719	GLI2	1
BP	GO:0050714	positive regulation of protein secretion	0.0426068	0.155891	0.113719	ANO1/IL1A	2
BP	GO:0006882	cellular zinc ion homeostasis	0.0434462	0.155891	0.113719	SLC39A14	1
BP	GO:0010742	macrophage derived foam cell differentiation	0.0434462	0.155891	0.113719	CSF2	1
BP	GO:0030224	monocyte differentiation	0.0434462	0.155891	0.113719	CSF2	1
BP	GO:0045740	positive regulation of DNA replication	0.0434462	0.155891	0.113719	GLI2	1
BP	GO:0071634	regulation of transforming growth factor beta production	0.0434462	0.155891	0.113719	PTGS2	1
BP	GO:0090077	foam cell differentiation	0.0434462	0.155891	0.113719	CSF2	1
BP	GO:1903131	mononuclear cell differentiation	0.0434462	0.155891	0.113719	CSF2	1
BP	GO:0061448	connective tissue development	0.0440514	0.155891	0.113719	GLI2/PTHLH	2
BP	GO:0021587	cerebellum morphogenesis	0.0446269	0.155891	0.113719	GLI2	1
BP	GO:0033280	response to vitamin D	0.0446269	0.155891	0.113719	PTGS2	1
BP	GO:0042307	positive regulation of protein import into nucleus	0.0446269	0.155891	0.113719	PTGS2	1
BP	GO:0045923	positive regulation of fatty acid metabolic process	0.0446269	0.155891	0.113719	PTGS2	1
BP	GO:0090050	positive regulation of cell migration involved in sprouting angiogenesis	0.0446269	0.155891	0.113719	PTGS2	1
BP	GO:0015804	neutral amino acid transport	0.0458062	0.157868	0.115161	SLC7A8	1
BP	GO:0055069	zinc ion homeostasis	0.0458062	0.157868	0.115161	SLC39A14	1
BP	GO:0071604	transforming growth factor beta production	0.0458062	0.157868	0.115161	PTGS2	1
BP	GO:0051180	vitamin transport	0.046984	0.159086	0.11605	FOLR3	1
BP	GO:1901998	toxin transport	0.046984	0.159086	0.11605	SLC7A8	1
BP	GO:1904591	positive regulation of protein import	0.046984	0.159086	0.11605	PTGS2	1
BP	GO:2000648	positive regulation of stem cell proliferation	0.046984	0.159086	0.11605	EPCAM	1
BP	GO:0009187	cyclic nucleotide metabolic process	0.0481605	0.159991	0.11671	PTHLH	1
BP	GO:0019835	cytolysis	0.0481605	0.159991	0.11671	CSF2	1
BP	GO:0021532	neural tube patterning	0.0481605	0.159991	0.11671	GLI2	1
BP	GO:0071470	cellular response to osmotic stress	0.0481605	0.159991	0.11671	PTGS2	1
BP	GO:0002793	positive regulation of peptide secretion	0.0484947	0.159991	0.11671	ANO1/IL1A	2
BP	GO:0098656	anion transmembrane transport	0.0484947	0.159991	0.11671	SLC7A8/ANO1	2
BP	GO:0097193	intrinsic apoptotic signaling pathway	0.0487966	0.160302	0.116937	MLLT11/PTGS2	2
BP	GO:0021575	hindbrain morphogenesis	0.0493357	0.160705	0.117231	GLI2	1
BP	GO:0150077	regulation of neuroinflammatory response	0.0493357	0.160705	0.117231	PTGS2	1
CC	GO:0043256	laminin complex	0.0126102	0.297631	0.279118	LAMC2	1
CC	GO:0031362	anchored component of external side of plasma membrane	0.0238287	0.297631	0.279118	FOLR3	1
CC	GO:0031233	intrinsic component of external side of plasma membrane	0.0300082	0.297631	0.279118	FOLR3	1
CC	GO:0016323	basolateral plasma membrane	0.030634	0.297631	0.279118	SLC7A8/EPCAM	2
CC	GO:0005640	nuclear outer membrane	0.0324695	0.297631	0.279118	DHCR7	1
CC	GO:0097546	ciliary base	0.0434713	0.297631	0.279118	GLI2	1
MF	GO:0005504	fatty acid binding	0.000883789	0.041487	0.025098	CYP4F11/FABP4	2
MF	GO:0031406	carboxylic acid binding	0.00192569	0.041487	0.025098	CYP4F11/FOLR3/FABP4	3
MF	GO:0004601	peroxidase activity	0.00205947	0.041487	0.025098	GPX2/PTGS2	2
MF	GO:0043177	organic acid binding	0.00228647	0.041487	0.025098	CYP4F11/FOLR3/FABP4	3
MF	GO:0016684	oxidoreductase activity, acting on peroxide as acceptor	0.00238431	0.041487	0.025098	GPX2/PTGS2	2
MF	GO:0033293	monocarboxylic acid binding	0.00310164	0.0449738	0.0272074	CYP4F11/FABP4	2
MF	GO:0016209	antioxidant activity	0.0055266	0.0686877	0.0415533	GPX2/PTGS2	2
MF	GO:0070851	growth factor receptor binding	0.0129748	0.0938068	0.0567495	IL1A/CSF2	2
MF	GO:0020037	heme binding	0.0131596	0.0938068	0.0567495	CYP4F11/PTGS2	2
MF	GO:0005247	voltage-gated chloride channel activity	0.0142077	0.0938068	0.0567495	ANO1	1
MF	GO:0005324	long-chain fatty acid transporter activity	0.0142077	0.0938068	0.0567495	FABP4	1
MF	GO:0046906	tetrapyrrole binding	0.0150704	0.0938068	0.0567495	CYP4F11/PTGS2	2
MF	GO:0005542	folic acid binding	0.0154896	0.0938068	0.0567495	FOLR3	1
MF	GO:0016705	oxidoreductase activity, acting on paired donors, with incorporation or reduction of molecular oxygen	0.017934	0.0938068	0.0567495	CYP4F11/PTGS2	2
MF	GO:0036041	long-chain fatty acid binding	0.0180488	0.0938068	0.0567495	FABP4	1
MF	GO:0005149	interleukin-1 receptor binding	0.0206017	0.0938068	0.0567495	IL1A	1
MF	GO:0005229	intracellular calcium activated chloride channel activity	0.0206017	0.0938068	0.0567495	ANO1	1
MF	GO:0061778	intracellular chloride channel activity	0.0206017	0.0938068	0.0567495	ANO1	1
MF	GO:0008308	voltage-gated anion channel activity	0.0218757	0.0938068	0.0567495	ANO1	1
MF	GO:0048018	receptor ligand activity	0.0237253	0.0938068	0.0567495	IL1A/CSF2/PTHLH	3
MF	GO:0051427	hormone receptor binding	0.0238103	0.0938068	0.0567495	PTHLH/FABP4	2
MF	GO:0098641	cadherin binding involved in cell-cell adhesion	0.024419	0.0938068	0.0567495	EPCAM	1
MF	GO:0005385	zinc ion transmembrane transporter activity	0.0256883	0.0938068	0.0567495	SLC39A14	1
MF	GO:0004602	glutathione peroxidase activity	0.026956	0.0938068	0.0567495	GPX2	1
MF	GO:0051428	peptide hormone receptor binding	0.026956	0.0938068	0.0567495	PTHLH	1
MF	GO:0072509	divalent inorganic cation transmembrane transporter activity	0.0307496	0.0972927	0.0588583	SLC39A14	1
MF	GO:0015101	organic cation transmembrane transporter activity	0.032011	0.0972927	0.0588583	SLC7A8	1
MF	GO:0005125	cytokine activity	0.0327911	0.0972927	0.0588583	IL1A/CSF2	2
MF	GO:0016628	oxidoreductase activity, acting on the CH-CH group of donors, NAD or NADP as acceptor	0.0332709	0.0972927	0.0588583	DHCR7	1
MF	GO:0016702	oxidoreductase activity, acting on single donors with incorporation of molecular oxygen, incorporation of two atoms of oxygen	0.0345291	0.0972927	0.0588583	PTGS2	1
MF	GO:0005227	calcium activated cation channel activity	0.0357858	0.0972927	0.0588583	ANO1	1
MF	GO:0016701	oxidoreductase activity, acting on single donors with incorporation of molecular oxygen	0.0357858	0.0972927	0.0588583	PTGS2	1
MF	GO:0015175	neutral amino acid transmembrane transporter activity	0.0395465	0.101193	0.0612176	SLC7A8	1
MF	GO:0042605	peptide antigen binding	0.0395465	0.101193	0.0612176	SLC7A8	1
MF	GO:0016831	carboxy-lyase activity	0.044539	0.110643	0.0669345	ODC1	1
MF	GO:0046915	transition metal ion transmembrane transporter activity	0.0457832	0.110643	0.0669345	SLC39A14	1
MF	GO:0016709	oxidoreductase activity, acting on paired donors, with incorporation or reduction of molecular oxygen, NAD(P)H as one donor, and incorporation of one atom of oxygen	0.0495066	0.116407	0.0704219	CYP4F11	1
