# Supplementary material for: Comprehensive Analysis of Tumor Immune Microenvironment Characteristics for the Prognostic Prediction and Immunotherapy of Oral Squamous Cell Carcinoma
Source: Front Genet. 2022 Apr 8;13:788580. doi: 10.3389/fgene.2022.788580 (PMC9024147; doi:10.3389/fgene.2022.788580)
Supplement: Supplementary file 6 [file DataSheet2.xls]

## Sheet: Sheet1
Additional file 2. Data banks/repositories corresponding to all datasets analyzed in this study
Dataset	Full name	Direct web link
Bioconductor	Bioconductor	http://www.bioconductor.org/
FerrDb Database	FerrDb Database	http://www.zhounan.org/ferrdb/
Ferroptosis-related marker	Ferroptosis related marker	http://www.zhounan.org/ferrdb/operations/download.html
Ferroptosis-related driver	Ferroptosis related driver	http://www.zhounan.org/ferrdb/operations/download.html
HGNC	HGNC	https://www.genenames.org/
R statistical language	R statistical language	https://www.r-project.org/
TCGA database	The Cancer Genome Atlas database	https://gdc-portal.nci.nih.gov/
TCGA data portal	The Cancer Genome Atlas data portal	https://portal.gdc.cancer.gov/projects/TCGA-HNSC
TIMER	TIMER	http://timer.cistrome.org/
