# Supplementary material for: Comprehensive Analysis of Tumor Immune Microenvironment Characteristics for the Prognostic Prediction and Immunotherapy of Oral Squamous Cell Carcinoma
Source: Front Genet. 2022 Apr 8;13:788580. doi: 10.3389/fgene.2022.788580 (PMC9024147; doi:10.3389/fgene.2022.788580)
Supplement: Supplementary file 8 [file DataSheet3.xlsx]

## Sheet: Sheet1
Additional file 3. The list of three TIME clusters
Accession number	Cluster
TCGA_TCGA-UF-A7JD	A
TCGA_TCGA-BA-4074	B
TCGA_TCGA-CV-A6JE	C
TCGA_TCGA-DQ-5631	B
TCGA_TCGA-QK-A6IG	B
TCGA_TCGA-CQ-7063	C
TCGA_TCGA-CR-6492	C
TCGA_TCGA-P3-A6T2	B
TCGA_TCGA-BA-6871	B
TCGA_TCGA-CV-A45T	B
TCGA_TCGA-CN-5369	C
TCGA_TCGA-HD-A6I0	C
TCGA_TCGA-CN-5373	B
TCGA_TCGA-F7-A61S	B
TCGA_TCGA-CN-A642	C
TCGA_TCGA-CQ-5334	C
TCGA_TCGA-BB-4228	B
TCGA_TCGA-UF-A7JA	A
TCGA_TCGA-P3-A6T5	A
TCGA_TCGA-CV-6943	C
TCGA_TCGA-CN-6013	B
TCGA_TCGA-CN-4734	C
TCGA_TCGA-CQ-6229	C
TCGA_TCGA-CN-5358	B
TCGA_TCGA-CQ-7071	B
TCGA_TCGA-CV-A6JT	C
TCGA_TCGA-CN-5367	B
TCGA_TCGA-CV-5971	B
TCGA_TCGA-CN-4737	A
TCGA_TCGA-CN-A49A	A
TCGA_TCGA-F7-8489	B
TCGA_TCGA-CN-A498	B
TCGA_TCGA-HD-8634	B
TCGA_TCGA-CV-A6JD	C
TCGA_TCGA-CN-5359	B
TCGA_TCGA-IQ-7631	A
TCGA_TCGA-HD-A6HZ	B
TCGA_TCGA-CQ-A4C7	B
TCGA_TCGA-UF-A7JT	C
TCGA_TCGA-CR-7382	B
TCGA_TCGA-CQ-6222	A
TCGA_TCGA-P3-A5QF	C
TCGA_TCGA-T3-A92N	C
TCGA_TCGA-CX-A4AQ	C
TCGA_TCGA-CV-7406	A
TCGA_TCGA-QK-A652	B
TCGA_TCGA-CV-A6JO	C
TCGA_TCGA-CN-6011	B
TCGA_TCGA-CN-6019	A
TCGA_TCGA-F7-A61V	C
TCGA_TCGA-BA-4077	B
TCGA_TCGA-CN-A6V6	C
TCGA_TCGA-CX-7219	A
TCGA_TCGA-UF-A71A	A
TCGA_TCGA-CR-7391	B
TCGA_TCGA-CQ-5329	B
TCGA_TCGA-CQ-6221	A
TCGA_TCGA-DQ-5630	B
TCGA_TCGA-BA-A6DD	C
TCGA_TCGA-CV-6934	B
TCGA_TCGA-CV-A45U	B
TCGA_TCGA-CN-6020	A
TCGA_TCGA-CQ-7069	A
TCGA_TCGA-CV-A6K0	C
TCGA_TCGA-IQ-A61E	B
TCGA_TCGA-HD-8635	B
TCGA_TCGA-CV-6952	B
TCGA_TCGA-BA-7269	B
TCGA_TCGA-T2-A6X2	C
TCGA_TCGA-CN-6996	B
TCGA_TCGA-CV-7238	B
TCGA_TCGA-CV-5970	B
TCGA_TCGA-CV-7103	A
TCGA_TCGA-D6-8569	B
TCGA_TCGA-C9-A480	A
TCGA_TCGA-CN-A6UY	C
TCGA_TCGA-CV-6961	B
TCGA_TCGA-CV-A6JN	C
TCGA_TCGA-CV-7438	B
TCGA_TCGA-H7-8502	B
TCGA_TCGA-CN-6998	B
TCGA_TCGA-P3-A6T7	A
TCGA_TCGA-CR-6493	B
TCGA_TCGA-CV-6950	A
TCGA_TCGA-HD-7831	B
TCGA_TCGA-BB-8601	B
TCGA_TCGA-CV-5979	B
TCGA_TCGA-CV-5977	B
TCGA_TCGA-P3-A6T6	C
TCGA_TCGA-CV-5436	B
TCGA_TCGA-MT-A67A	C
TCGA_TCGA-CV-6954	C
TCGA_TCGA-CQ-A4CH	A
TCGA_TCGA-T2-A6WZ	C
TCGA_TCGA-CV-6956	A
TCGA_TCGA-CQ-5333	C
TCGA_TCGA-CQ-7072	A
TCGA_TCGA-CV-7102	A
TCGA_TCGA-BA-A6DJ	B
TCGA_TCGA-F7-A50G	C
TCGA_TCGA-HD-A4C1	B
TCGA_TCGA-CV-6441	B
TCGA_TCGA-CR-6472	C
TCGA_TCGA-CN-4726	B
TCGA_TCGA-CN-4742	A
TCGA_TCGA-CV-6941	B
TCGA_TCGA-CV-7104	B
TCGA_TCGA-CR-7392	B
TCGA_TCGA-DQ-5625	C
TCGA_TCGA-CV-6933	A
TCGA_TCGA-CV-7236	B
TCGA_TCGA-CV-6953	C
TCGA_TCGA-CN-5364	B
TCGA_TCGA-HD-A633	A
TCGA_TCGA-CV-A6K2	B
TCGA_TCGA-CR-7390	A
TCGA_TCGA-RS-A6TO	C
TCGA_TCGA-D6-A4Z9	B
TCGA_TCGA-D6-6825	C
TCGA_TCGA-CV-6940	A
TCGA_TCGA-UF-A7JS	B
TCGA_TCGA-CQ-6219	C
TCGA_TCGA-MZ-A7D7	B
TCGA_TCGA-D6-6823	A
TCGA_TCGA-CV-A6JU	C
TCGA_TCGA-CV-A45X	A
TCGA_TCGA-CV-7407	C
TCGA_TCGA-IQ-A61H	A
TCGA_TCGA-CN-4733	C
TCGA_TCGA-F7-A61W	A
TCGA_TCGA-F7-A620	C
TCGA_TCGA-QK-A8Z9	B
TCGA_TCGA-BB-A6UO	A
TCGA_TCGA-BA-A6D8	A
TCGA_TCGA-F7-A50J	B
TCGA_TCGA-CV-A45R	B
TCGA_TCGA-CV-A463	B
TCGA_TCGA-HD-7832	B
TCGA_TCGA-CV-6936	C
TCGA_TCGA-H7-A6C4	B
TCGA_TCGA-UF-A71B	A
TCGA_TCGA-D6-6515	C
TCGA_TCGA-CV-5976	A
TCGA_TCGA-BA-5151	B
TCGA_TCGA-CN-A63V	A
TCGA_TCGA-QK-A8Z7	A
TCGA_TCGA-CV-7255	A
TCGA_TCGA-P3-A6T8	A
TCGA_TCGA-CX-7085	B
TCGA_TCGA-D6-A6EO	A
TCGA_TCGA-WA-A7GZ	A
TCGA_TCGA-BA-4075	B
TCGA_TCGA-CV-A464	B
TCGA_TCGA-QK-A6II	B
TCGA_TCGA-BA-6873	B
TCGA_TCGA-MT-A67F	C
TCGA_TCGA-BA-A6DG	A
TCGA_TCGA-D6-A6EN	C
TCGA_TCGA-CN-4740	A
TCGA_TCGA-QK-A6IJ	B
TCGA_TCGA-BA-A6DB	C
TCGA_TCGA-CR-7397	B
TCGA_TCGA-CQ-5330	B
TCGA_TCGA-BA-5556	C
TCGA_TCGA-CV-5439	C
TCGA_TCGA-CQ-5327	C
TCGA_TCGA-CR-7393	B
TCGA_TCGA-QK-A6IH	A
TCGA_TCGA-CV-7235	C
TCGA_TCGA-CN-6016	A
TCGA_TCGA-CR-7401	B
TCGA_TCGA-DQ-7592	B
TCGA_TCGA-4P-AA8J	B
TCGA_TCGA-UF-A71E	A
TCGA_TCGA-H7-8501	C
TCGA_TCGA-CV-6939	B
TCGA_TCGA-CQ-A4CB	B
TCGA_TCGA-QK-A64Z	B
TCGA_TCGA-UP-A6WW	A
TCGA_TCGA-CR-7394	C
TCGA_TCGA-CQ-A4C9	A
TCGA_TCGA-CN-6995	C
TCGA_TCGA-CV-6003	A
TCGA_TCGA-CN-4736	B
TCGA_TCGA-CV-A6JZ	C
TCGA_TCGA-IQ-A6SH	B
TCGA_TCGA-D6-A6EM	C
TCGA_TCGA-CV-6433	C
TCGA_TCGA-CQ-A4CI	A
TCGA_TCGA-T2-A6WX	C
TCGA_TCGA-CQ-A4CA	C
TCGA_TCGA-HD-8314	A
TCGA_TCGA-UF-A7JO	C
TCGA_TCGA-QK-AA3K	C
TCGA_TCGA-BB-4224	B
TCGA_TCGA-CV-6959	B
TCGA_TCGA-MT-A67D	B
TCGA_TCGA-CR-6477	B
TCGA_TCGA-CV-6436	C
TCGA_TCGA-CR-7372	B
TCGA_TCGA-CV-6948	B
TCGA_TCGA-D6-A4ZB	A
TCGA_TCGA-DQ-5624	B
TCGA_TCGA-CQ-6224	B
TCGA_TCGA-P3-A5QE	B
TCGA_TCGA-P3-A6T0	A
TCGA_TCGA-CQ-A4C6	B
TCGA_TCGA-P3-A5QA	A
TCGA_TCGA-CQ-6218	B
TCGA_TCGA-CR-6488	A
TCGA_TCGA-CN-5370	B
TCGA_TCGA-IQ-A61J	B
TCGA_TCGA-CQ-5325	C
TCGA_TCGA-BA-6872	A
geoMatrix_GSM1020099	A
geoMatrix_GSM1020100	C
geoMatrix_GSM1020101	B
geoMatrix_GSM1020102	C
geoMatrix_GSM1020103	B
geoMatrix_GSM1020104	C
geoMatrix_GSM1020105	B
geoMatrix_GSM1020106	C
geoMatrix_GSM1020107	A
geoMatrix_GSM1020108	B
geoMatrix_GSM1020109	A
geoMatrix_GSM1020110	C
geoMatrix_GSM1020111	A
geoMatrix_GSM1020112	C
geoMatrix_GSM1020113	A
geoMatrix_GSM1020114	A
geoMatrix_GSM1020115	C
geoMatrix_GSM1020116	C
geoMatrix_GSM1020117	A
geoMatrix_GSM1020118	C
geoMatrix_GSM1020119	B
geoMatrix_GSM1020120	A
geoMatrix_GSM1020121	B
geoMatrix_GSM1020122	C
geoMatrix_GSM1020123	A
geoMatrix_GSM1020124	B
geoMatrix_GSM1020125	A
geoMatrix_GSM1020126	B
geoMatrix_GSM1020129	A
geoMatrix_GSM1020130	A
geoMatrix_GSM1020131	B
geoMatrix_GSM1020132	B
geoMatrix_GSM1020133	B
geoMatrix_GSM1020134	C
geoMatrix_GSM1020135	B
geoMatrix_GSM1020136	B
geoMatrix_GSM1020137	A
geoMatrix_GSM1020138	A
geoMatrix_GSM1020139	A
geoMatrix_GSM1020140	A
geoMatrix_GSM1020141	C
geoMatrix_GSM1020142	B
geoMatrix_GSM1020143	B
geoMatrix_GSM1020144	C
geoMatrix_GSM1020145	A
geoMatrix_GSM1020146	B
geoMatrix_GSM1020147	C
geoMatrix_GSM1020148	C
geoMatrix_GSM1020149	A
geoMatrix_GSM1020150	B
geoMatrix_GSM1020151	B
geoMatrix_GSM1020152	B
geoMatrix_GSM1020153	B
geoMatrix_GSM1020154	A
geoMatrix_GSM1020155	B
geoMatrix_GSM1020156	C
geoMatrix_GSM1020157	A
geoMatrix_GSM1020158	B
geoMatrix_GSM1020159	B
geoMatrix_GSM1020160	C
geoMatrix_GSM1020161	C
geoMatrix_GSM1020163	C
geoMatrix_GSM1020165	A
geoMatrix_GSM1020166	B
geoMatrix_GSM1020167	A
geoMatrix_GSM1020168	B
geoMatrix_GSM1020169	B
geoMatrix_GSM1020171	C
geoMatrix_GSM1020172	C
geoMatrix_GSM1020173	A
geoMatrix_GSM1020174	B
geoMatrix_GSM1020176	C
geoMatrix_GSM1020177	C
geoMatrix_GSM1020178	C
geoMatrix_GSM1020179	B
geoMatrix_GSM1020180	C
geoMatrix_GSM1020181	C
geoMatrix_GSM1020182	B
geoMatrix_GSM1020183	C
geoMatrix_GSM1020184	A
geoMatrix_GSM1020185	A
geoMatrix_GSM1020186	B
geoMatrix_GSM1020187	A
geoMatrix_GSM1020188	C
geoMatrix_GSM1020189	B
geoMatrix_GSM1020190	C
geoMatrix_GSM1020192	B
geoMatrix_GSM1020193	C
geoMatrix_GSM1020194	B
geoMatrix_GSM1020195	B
ICI-immune cell infiltration
