# Supplementary material for: Comprehensive Analysis of Tumor Immune Microenvironment Characteristics for the Prognostic Prediction and Immunotherapy of Oral Squamous Cell Carcinoma
Source: Front Genet. 2022 Apr 8;13:788580. doi: 10.3389/fgene.2022.788580 (PMC9024147; doi:10.3389/fgene.2022.788580)
Supplement: Supplementary file 9 [file DataSheet8.xlsx]

## Sheet: Sheet1
Figure 8. The function enrichment analyses of gene cluster A
Ontology	ID	Description	p-value	p.adjust	qvalue	geneID	Count
BP	GO:0042110	T cell activation	6.87213e-29	1.30845e-25	9.55588e-26	CD2/CD3D/IDO1/CD8A/RSAD2/PSMB10/IFNG/SIRPG/LAG3/IRF1/TIGIT/CD3G/SLA2/CD3E/CD27/SIT1/CD8B/PDCD1/IL12RB1/CD74/CTLA4/ZAP70/ITGAL/FGL2/BATF/CORO1A/ICOS/SLAMF6/RASAL3/SASH3/ITK/AIF1/TNFSF13B/CD5/CCL5/PTPRC	36
BP	GO:0051607	defense response to virus	4.77607e-26	4.54682e-23	3.32063e-23	CXCL10/GBP1/TRIM22/CXCL9/IFIT3/RTP4/IFI44L/IFIT2/RSAD2/IFIT1/IFNG/IRF1/ISG20/PRF1/IL12RB1/FGL2/TLR3/SAMHD1/STAT1/APOBEC3G/RNASE6/IFITM1/MX1/PTPRC/OAS1/OAS2/MX2	27
BP	GO:0009615	response to virus	6.74656e-25	4.28181e-22	3.12709e-22	CXCL10/GBP1/TRIM22/CXCL9/IFIT3/RTP4/IFI44L/IFIT2/RSAD2/IFIT1/IFNG/IRF1/ISG20/PRF1/IL12RB1/FGL2/TLR3/SAMHD1/STAT1/APOBEC3G/RNASE6/CCL5/IFITM1/MX1/PTPRC/OAS1/CCL4/OAS2/MX2	29
BP	GO:0060337	type I interferon signaling pathway	9.40138e-22	3.58005e-19	2.61457e-19	IFIT3/IFIT2/RSAD2/IFIT1/IRF1/GBP2/ISG20/PSMB8/ZBP1/SAMHD1/STAT1/IFI35/IRF8/IFITM1/MX1/OAS1/OAS2/MX2	18
BP	GO:0071357	cellular response to type I interferon	9.40138e-22	3.58005e-19	2.61457e-19	IFIT3/IFIT2/RSAD2/IFIT1/IRF1/GBP2/ISG20/PSMB8/ZBP1/SAMHD1/STAT1/IFI35/IRF8/IFITM1/MX1/OAS1/OAS2/MX2	18
BP	GO:0034340	response to type I interferon	2.08244e-21	6.60828e-19	4.82615e-19	IFIT3/IFIT2/RSAD2/IFIT1/IRF1/GBP2/ISG20/PSMB8/ZBP1/SAMHD1/STAT1/IFI35/IRF8/IFITM1/MX1/OAS1/OAS2/MX2	18
BP	GO:0050863	regulation of T cell activation	2.58675e-20	7.03595e-18	5.13849e-18	CD2/IDO1/IFNG/SIRPG/LAG3/IRF1/TIGIT/CD3E/CD27/SIT1/PDCD1/IL12RB1/CD74/CTLA4/ZAP70/FGL2/CORO1A/ICOS/RASAL3/SASH3/AIF1/TNFSF13B/CD5/CCL5/PTPRC	25
BP	GO:0002449	lymphocyte mediated immunity	4.13348e-19	9.83769e-17	7.18465e-17	GZMB/CD8A/RSAD2/LAG3/SH2D1A/SLA2/CD27/PRF1/CD96/CRTAM/IL12RB1/CD74/FGL2/BATF/CORO1A/SLAMF6/SASH3/GZMM/BTN3A3/C1QA/SLAMF7/C1QB/C1QC/PTPRC/IGHM	25
BP	GO:0051249	regulation of lymphocyte activation	5.85615e-19	1.2389e-16	9.04792e-17	CD2/IDO1/IFNG/SIRPG/LAG3/IRF1/TIGIT/SLA2/CD3E/CD27/SIT1/IKZF3/PDCD1/IL12RB1/CD74/CTLA4/ZAP70/FGL2/CORO1A/ICOS/RASAL3/SASH3/AIF1/TNFSF13B/CD5/CCL5/PTPRC/IGHM	28
BP	GO:0007159	leukocyte cell-cell adhesion	2.15287e-18	4.09907e-16	2.99363e-16	IDO1/IFNG/SIRPG/LAG3/IRF1/TIGIT/CD3E/CD27/PDCD1/IL12RB1/CD74/CTLA4/ZAP70/ITGAL/FGL2/CORO1A/ICOS/RASAL3/SASH3/AIF1/TNFSF13B/CD5/CCL5/PTPRC	24
BP	GO:1903037	regulation of leukocyte cell-cell adhesion	3.09592e-18	5.35875e-16	3.91359e-16	IDO1/IFNG/SIRPG/LAG3/IRF1/TIGIT/CD3E/CD27/PDCD1/IL12RB1/CD74/CTLA4/ZAP70/FGL2/CORO1A/ICOS/RASAL3/SASH3/AIF1/TNFSF13B/CD5/CCL5/PTPRC	23
BP	GO:0030217	T cell differentiation	9.04939e-17	1.43584e-14	1.04862e-14	CD2/CD3D/CD8A/RSAD2/IFNG/LAG3/IRF1/CD3G/CD3E/CD27/IL12RB1/CD74/CTLA4/ZAP70/FGL2/BATF/SLAMF6/SASH3/ITK/PTPRC	20
BP	GO:0034341	response to interferon-gamma	8.23944e-16	1.20676e-13	8.8132e-14	GBP4/GBP1/TRIM22/GBP5/IFNG/IRF1/GBP2/CIITA/IL12RB1/TLR3/STAT1/AIF1/IRF8/CCL5/IFITM1/OAS1/CCL4/OAS2	18
BP	GO:0050870	positive regulation of T cell activation	1.07446e-15	1.46126e-13	1.06719e-13	IFNG/SIRPG/CD3E/CD27/PDCD1/IL12RB1/CD74/CTLA4/ZAP70/CORO1A/ICOS/RASAL3/SASH3/AIF1/TNFSF13B/CD5/CCL5/PTPRC	18
BP	GO:0022407	regulation of cell-cell adhesion	1.50367e-15	1.90866e-13	1.39393e-13	IDO1/IFNG/SIRPG/LAG3/IRF1/TIGIT/CD3E/CD27/PDCD1/IL12RB1/CD74/CTLA4/ZAP70/FGL2/CORO1A/ICOS/RASAL3/SASH3/AIF1/TNFSF13B/CD5/CCL5/PTPRC	23
BP	GO:0071346	cellular response to interferon-gamma	2.66561e-15	3.17208e-13	2.31663e-13	GBP4/GBP1/TRIM22/GBP5/IFNG/IRF1/GBP2/CIITA/IL12RB1/TLR3/STAT1/AIF1/IRF8/CCL5/OAS1/CCL4/OAS2	17
BP	GO:1903039	positive regulation of leukocyte cell-cell adhesion	4.12671e-15	4.62192e-13	3.37547e-13	IFNG/SIRPG/CD3E/CD27/PDCD1/IL12RB1/CD74/CTLA4/ZAP70/CORO1A/ICOS/RASAL3/SASH3/AIF1/TNFSF13B/CD5/CCL5/PTPRC	18
BP	GO:0030098	lymphocyte differentiation	1.28875e-14	1.36321e-12	9.95578e-13	CD2/CD3D/CD8A/RSAD2/IFNG/LAG3/IRF1/CD3G/CD3E/CD27/IKZF3/IL12RB1/CD74/CTLA4/ZAP70/FGL2/BATF/SLAMF6/SASH3/ITK/PTPRC	21
BP	GO:0022409	positive regulation of cell-cell adhesion	6.33719e-14	6.35053e-12	4.63791e-12	IFNG/SIRPG/CD3E/CD27/PDCD1/IL12RB1/CD74/CTLA4/ZAP70/CORO1A/ICOS/RASAL3/SASH3/AIF1/TNFSF13B/CD5/CCL5/PTPRC	18
BP	GO:0002460	adaptive immune response based on somatic recombination of immune receptors built from immunoglobulin superfamily domains	2.2174e-13	2.11096e-11	1.54167e-11	CD8A/RSAD2/SLA2/CD27/PRF1/IL12RB1/CD74/FGL2/IL18BP/BATF/SLAMF6/SASH3/GZMM/BTN3A3/TNFSF13B/C1QA/C1QB/C1QC/PTPRC/IGHM	20
BP	GO:0002696	positive regulation of leukocyte activation	5.74834e-13	5.0576e-11	3.69366e-11	CD2/IFNG/SIRPG/CD3E/CD27/PDCD1/IL12RB1/CD74/CTLA4/ZAP70/CORO1A/ICOS/RASAL3/SASH3/AIF1/TNFSF13B/CD5/CCL5/PTPRC/IGHM	20
BP	GO:0051251	positive regulation of lymphocyte activation	5.84387e-13	5.0576e-11	3.69366e-11	IFNG/SIRPG/CD3E/CD27/PDCD1/IL12RB1/CD74/CTLA4/ZAP70/CORO1A/ICOS/RASAL3/SASH3/AIF1/TNFSF13B/CD5/CCL5/PTPRC/IGHM	19
BP	GO:0043368	positive T cell selection	7.36154e-13	6.09407e-11	4.45061e-11	CD3D/CD3G/CD3E/IL12RB1/CD74/ZAP70/BATF/SLAMF6/PTPRC	9
BP	GO:0050867	positive regulation of cell activation	1.12093e-12	8.89272e-11	6.49452e-11	CD2/IFNG/SIRPG/CD3E/CD27/PDCD1/IL12RB1/CD74/CTLA4/ZAP70/CORO1A/ICOS/RASAL3/SASH3/AIF1/TNFSF13B/CD5/CCL5/PTPRC/IGHM	20
BP	GO:0050670	regulation of lymphocyte proliferation	6.57527e-12	5.00773e-10	3.65724e-10	IDO1/IRF1/CD3E/IKZF3/IL12RB1/CD74/CTLA4/ZAP70/CORO1A/RASAL3/SASH3/AIF1/TNFSF13B/CCL5/PTPRC	15
BP	GO:0032944	regulation of mononuclear cell proliferation	7.04538e-12	5.15938e-10	3.76799e-10	IDO1/IRF1/CD3E/IKZF3/IL12RB1/CD74/CTLA4/ZAP70/CORO1A/RASAL3/SASH3/AIF1/TNFSF13B/CCL5/PTPRC	15
BP	GO:0045785	positive regulation of cell adhesion	1.57057e-11	1.10095e-09	8.04042e-10	IFNG/SIRPG/CD3E/CD27/PDCD1/IL12RB1/CD74/CTLA4/ZAP70/CORO1A/ICOS/RASAL3/SASH3/AIF1/TNFSF13B/CD5/CCL5/SPOCK2/PTPRC	19
BP	GO:0070663	regulation of leukocyte proliferation	1.67407e-11	1.10095e-09	8.04042e-10	IDO1/IRF1/CD3E/IKZF3/IL12RB1/CD74/CTLA4/ZAP70/CORO1A/RASAL3/SASH3/AIF1/TNFSF13B/CCL5/PTPRC	15
BP	GO:0042098	T cell proliferation	1.67686e-11	1.10095e-09	8.04042e-10	IDO1/PSMB10/IRF1/CD3E/IL12RB1/CTLA4/ZAP70/CORO1A/RASAL3/SASH3/AIF1/TNFSF13B/CCL5/PTPRC	14
BP	GO:0045058	T cell selection	1.78136e-11	1.13057e-09	8.25674e-10	CD3D/CD3G/CD3E/IL12RB1/CD74/ZAP70/BATF/SLAMF6/PTPRC	9
BP	GO:0046651	lymphocyte proliferation	2.74348e-11	1.68503e-09	1.23061e-09	IDO1/PSMB10/IRF1/CD3E/IKZF3/IL12RB1/CD74/CTLA4/ZAP70/CORO1A/RASAL3/SASH3/AIF1/TNFSF13B/CCL5/PTPRC	16
BP	GO:0042129	regulation of T cell proliferation	2.9293e-11	1.74293e-09	1.27289e-09	IDO1/IRF1/CD3E/IL12RB1/CTLA4/ZAP70/CORO1A/RASAL3/SASH3/AIF1/TNFSF13B/CCL5/PTPRC	13
BP	GO:0032943	mononuclear cell proliferation	3.06173e-11	1.76653e-09	1.29013e-09	IDO1/PSMB10/IRF1/CD3E/IKZF3/IL12RB1/CD74/CTLA4/ZAP70/CORO1A/RASAL3/SASH3/AIF1/TNFSF13B/CCL5/PTPRC	16
BP	GO:1903706	regulation of hemopoiesis	3.33979e-11	1.87028e-09	1.3659e-09	CD2/PSMB10/IFNG/LAG3/PSMB9/IRF1/PSMB8/CD27/IKZF3/IL12RB1/CD74/CTLA4/GPR171/ZAP70/FGL2/TLR3/SASH3/STAT1/C1QC/PTPRC	20
BP	GO:0050852	T cell receptor signaling pathway	5.88184e-11	3.19972e-09	2.33682e-09	CD3D/GBP1/PSMB10/PSMB9/CD3G/PSMB8/CD3E/TRAC/CD247/CTLA4/ZAP70/ITK/BTN3A3/PTPRC	14
BP	GO:0001906	cell killing	7.46599e-11	3.94868e-09	2.88379e-09	GZMB/IFNG/LAG3/SH2D1A/PRF1/CRTAM/IL12RB1/CORO1A/SLAMF6/GZMM/SLAMF7/GNLY/PTPRC	13
BP	GO:0045619	regulation of lymphocyte differentiation	8.04414e-11	4.13947e-09	3.02313e-09	CD2/IFNG/LAG3/IRF1/CD27/IKZF3/IL12RB1/CD74/CTLA4/ZAP70/FGL2/SASH3/PTPRC	13
BP	GO:0046631	alpha-beta T cell activation	1.06414e-10	5.10107e-09	3.7254e-09	RSAD2/IFNG/IRF1/CD3E/IL12RB1/ZAP70/BATF/SLAMF6/RASAL3/SASH3/ITK/PTPRC	12
BP	GO:0070661	leukocyte proliferation	1.06896e-10	5.10107e-09	3.7254e-09	IDO1/PSMB10/IRF1/CD3E/IKZF3/IL12RB1/CD74/CTLA4/ZAP70/CORO1A/RASAL3/SASH3/AIF1/TNFSF13B/CCL5/PTPRC	16
BP	GO:0001909	leukocyte mediated cytotoxicity	1.07165e-10	5.10107e-09	3.7254e-09	GZMB/LAG3/SH2D1A/PRF1/CRTAM/IL12RB1/CORO1A/SLAMF6/GZMM/SLAMF7/PTPRC	11
BP	GO:0045088	regulation of innate immune response	1.12163e-10	5.129e-09	3.74581e-09	GBP5/RSAD2/PSMB10/IFNG/LAG3/PSMB9/IRF1/PSMB8/SH2D1A/CD96/ZBP1/CRTAM/TLR3/SAMHD1/SLAMF6/STAT1/CLEC10A/CCL5/CTSS	19
BP	GO:0045059	positive thymic T cell selection	1.13686e-10	5.129e-09	3.74581e-09	CD3D/CD3G/CD3E/CD74/ZAP70/PTPRC	6
BP	GO:0045580	regulation of T cell differentiation	1.15834e-10	5.129e-09	3.74581e-09	CD2/IFNG/LAG3/IRF1/CD27/IL12RB1/CD74/CTLA4/ZAP70/FGL2/SASH3/PTPRC	12
BP	GO:0002697	regulation of immune effector process	1.40266e-10	6.06967e-09	4.43279e-09	RSAD2/IFIT1/IFNG/LAG3/SH2D1A/CD96/CRTAM/IL12RB1/CD74/FGL2/TLR3/SLAMF6/SASH3/STAT1/APOBEC3G/C1QA/C1QB/C1QC/PTPRC	19
BP	GO:0001819	positive regulation of cytokine production	1.74813e-10	7.39655e-09	5.40183e-09	CD2/IDO1/GBP5/RSAD2/IFNG/IRF1/TIGIT/CD3E/ZBP1/CRTAM/IL12RB1/CD74/TLR3/SLAMF6/SASH3/STAT1/AIF1/IRF8/PTPRC	19
BP	GO:0050851	antigen receptor-mediated signaling pathway	2.53814e-10	1.05057e-08	7.6725e-09	CD3D/GBP1/PSMB10/PSMB9/CD3G/PSMB8/SLA2/CD3E/TRAC/CD247/CTLA4/ZAP70/ITK/BTN3A3/PTPRC/IGHM	16
BP	GO:1902105	regulation of leukocyte differentiation	2.94107e-10	1.19145e-08	8.70135e-09	CD2/IFNG/LAG3/IRF1/CD27/IKZF3/IL12RB1/CD74/CTLA4/ZAP70/FGL2/TLR3/SASH3/C1QC/PTPRC	15
BP	GO:0060333	interferon-gamma-mediated signaling pathway	4.01971e-10	1.59449e-08	1.16448e-08	GBP1/TRIM22/IFNG/IRF1/GBP2/CIITA/STAT1/IRF8/OAS1/OAS2	10
BP	GO:0042102	positive regulation of T cell proliferation	6.18331e-10	2.40266e-08	1.7547e-08	CD3E/IL12RB1/ZAP70/CORO1A/RASAL3/SASH3/AIF1/TNFSF13B/CCL5/PTPRC	10
BP	GO:0050671	positive regulation of lymphocyte proliferation	8.86252e-10	3.37485e-08	2.46471e-08	CD3E/IL12RB1/CD74/ZAP70/CORO1A/RASAL3/SASH3/AIF1/TNFSF13B/CCL5/PTPRC	11
BP	GO:0048525	negative regulation of viral process	9.32671e-10	3.48197e-08	2.54295e-08	RSAD2/IFIT1/ISG20/STAT1/APOBEC3G/CCL5/IFITM1/MX1/OAS1/CCL4	10
BP	GO:0032946	positive regulation of mononuclear cell proliferation	9.6221e-10	3.52317e-08	2.57304e-08	CD3E/IL12RB1/CD74/ZAP70/CORO1A/RASAL3/SASH3/AIF1/TNFSF13B/CCL5/PTPRC	11
BP	GO:0070665	positive regulation of leukocyte proliferation	1.81344e-09	6.51468e-08	4.75779e-08	CD3E/IL12RB1/CD74/ZAP70/CORO1A/RASAL3/SASH3/AIF1/TNFSF13B/CCL5/PTPRC	11
BP	GO:0045061	thymic T cell selection	3.44473e-09	1.21459e-07	8.87035e-08	CD3D/CD3G/CD3E/CD74/ZAP70/PTPRC	6
BP	GO:0045071	negative regulation of viral genome replication	4.42508e-09	1.53188e-07	1.11876e-07	RSAD2/IFIT1/ISG20/APOBEC3G/CCL5/IFITM1/MX1/OAS1	8
BP	GO:0002228	natural killer cell mediated immunity	8.5957e-09	2.92254e-07	2.13438e-07	GZMB/LAG3/SH2D1A/CD96/CRTAM/CORO1A/SLAMF6/SLAMF7	8
BP	GO:0043900	regulation of multi-organism process	9.05157e-09	3.02354e-07	2.20815e-07	LAMP3/RSAD2/IFIT1/IFNG/ISG20/PRF1/IL12RB1/CD74/FGL2/STAT1/APOBEC3G/CCL5/IFITM1/MX1/OAS1/CCL4	16
BP	GO:0050792	regulation of viral process	1.18094e-08	3.87673e-07	2.83125e-07	LAMP3/RSAD2/IFIT1/ISG20/CD74/STAT1/APOBEC3G/CCL5/IFITM1/MX1/OAS1/CCL4	12
BP	GO:0002429	immune response-activating cell surface receptor signaling pathway	1.21878e-08	3.93315e-07	2.87245e-07	CD3D/GBP1/PSMB10/PSMB9/CD3G/PSMB8/SLA2/CD3E/TRAC/CD247/CTLA4/ZAP70/ITK/BTN3A3/CLEC10A/PTPRC/IGHM	17
BP	GO:0031343	positive regulation of cell killing	1.40466e-08	4.45744e-07	3.25535e-07	IFNG/LAG3/SH2D1A/PRF1/CRTAM/IL12RB1/SLAMF6/PTPRC	8
BP	GO:0043901	negative regulation of multi-organism process	1.60663e-08	5.0148e-07	3.6624e-07	RSAD2/IFIT1/ISG20/FGL2/STAT1/APOBEC3G/CCL5/IFITM1/MX1/OAS1/CCL4	11
BP	GO:0046632	alpha-beta T cell differentiation	2.03271e-08	6.24239e-07	4.55893e-07	RSAD2/IFNG/IRF1/IL12RB1/ZAP70/BATF/SLAMF6/SASH3/ITK	9
BP	GO:0043903	regulation of symbiosis, encompassing mutualism through parasitism	2.44029e-08	7.37508e-07	5.38616e-07	LAMP3/RSAD2/IFIT1/ISG20/CD74/STAT1/APOBEC3G/CCL5/IFITM1/MX1/OAS1/CCL4	12
BP	GO:0050900	leukocyte migration	2.6703e-08	7.94413e-07	5.80175e-07	CXCL10/CD2/CXCL11/CXCL9/SIRPG/CXCR3/CCR5/CD48/CD74/ZAP70/ITGAL/CORO1A/AIF1/DOK2/CCL5/CCL4/IGHM	17
BP	GO:0045089	positive regulation of innate immune response	2.85722e-08	8.36945e-07	6.11236e-07	GBP5/RSAD2/PSMB10/LAG3/PSMB9/IRF1/PSMB8/SH2D1A/ZBP1/CRTAM/TLR3/SLAMF6/CLEC10A/CCL5/CTSS	15
BP	GO:1903900	regulation of viral life cycle	4.97069e-08	1.43397e-06	1.04725e-06	LAMP3/RSAD2/IFIT1/ISG20/CD74/APOBEC3G/CCL5/IFITM1/MX1/OAS1	10
BP	GO:0032609	interferon-gamma production	5.44256e-08	1.54666e-06	1.12956e-06	CD2/CD3E/CD96/IL12RB1/TLR3/SLAMF6/SASH3/ITK/IRF8	9
BP	GO:0002683	negative regulation of immune system process	5.84139e-08	1.63559e-06	1.1945e-06	IDO1/GBP1/LAG3/IRF1/TIGIT/SLA2/CD96/PDCD1/CD74/CTLA4/GPR171/FGL2/TLR3/SAMHD1/C1QC/PTPRC	16
BP	GO:1903901	negative regulation of viral life cycle	8.33752e-08	2.30067e-06	1.68022e-06	RSAD2/IFIT1/ISG20/APOBEC3G/CCL5/IFITM1/MX1/OAS1	8
BP	GO:0006959	humoral immune response	8.66967e-08	2.35815e-06	1.7222e-06	CXCL10/CXCL11/CXCL9/PSMB10/IFNG/SH2D1A/PDCD1/C1QA/C1QB/RNASE6/GNLY/C1QC/PTPRC/IGHM	14
BP	GO:0019079	viral genome replication	1.05859e-07	2.8388e-06	2.07323e-06	RSAD2/IFIT1/CXCR6/ISG20/APOBEC3G/CCL5/IFITM1/MX1/OAS1	9
BP	GO:0070098	chemokine-mediated signaling pathway	1.09558e-07	2.8972e-06	2.11588e-06	CXCL10/CXCL11/CXCL9/CXCR3/CXCR6/CCR5/CCL5/CCL4	8
BP	GO:0042267	natural killer cell mediated cytotoxicity	1.2399e-07	3.23394e-06	2.36181e-06	GZMB/LAG3/SH2D1A/CRTAM/CORO1A/SLAMF6/SLAMF7	7
BP	GO:0046635	positive regulation of alpha-beta T cell activation	1.56195e-07	4.01886e-06	2.93505e-06	IFNG/CD3E/IL12RB1/ZAP70/RASAL3/SASH3/PTPRC	7
BP	GO:0046634	regulation of alpha-beta T cell activation	1.68933e-07	4.28864e-06	3.13207e-06	IFNG/IRF1/CD3E/IL12RB1/ZAP70/RASAL3/SASH3/PTPRC	8
BP	GO:0045069	regulation of viral genome replication	1.99447e-07	4.99667e-06	3.64916e-06	RSAD2/IFIT1/ISG20/APOBEC3G/CCL5/IFITM1/MX1/OAS1	8
BP	GO:0035455	response to interferon-alpha	2.05327e-07	5.07717e-06	3.70795e-06	LAMP3/IFIT3/IFIT2/IFITM1/MX2	5
BP	GO:0032729	positive regulation of interferon-gamma production	2.17562e-07	5.31075e-06	3.87854e-06	CD2/CD3E/IL12RB1/TLR3/SLAMF6/SASH3/IRF8	7
BP	GO:1990868	response to chemokine	2.34573e-07	5.58284e-06	4.07725e-06	CXCL10/CXCL11/CXCL9/CXCR3/CXCR6/CCR5/CCL5/CCL4	8
BP	GO:1990869	cellular response to chemokine	2.34573e-07	5.58284e-06	4.07725e-06	CXCL10/CXCL11/CXCL9/CXCR3/CXCR6/CCR5/CCL5/CCL4	8
BP	GO:0031341	regulation of cell killing	2.5404e-07	5.97151e-06	4.3611e-06	IFNG/LAG3/SH2D1A/PRF1/CRTAM/IL12RB1/SLAMF6/PTPRC	8
BP	GO:0032649	regulation of interferon-gamma production	3.20972e-07	7.45282e-06	5.44293e-06	CD2/CD3E/CD96/IL12RB1/TLR3/SLAMF6/SASH3/IRF8	8
BP	GO:0070227	lymphocyte apoptotic process	3.29964e-07	7.5693e-06	5.528e-06	IDO1/FASLG/CD3G/CD27/PDCD1/CD74/CCL5	7
BP	GO:0071887	leukocyte apoptotic process	4.02474e-07	9.12274e-06	6.66251e-06	IDO1/FASLG/CD3G/CD27/CCR5/PDCD1/CD74/CCL5	8
BP	GO:0042832	defense response to protozoan	4.22202e-07	9.45733e-06	6.90686e-06	GBP4/BATF2/GBP2/BATF/IRF8	5
BP	GO:0002708	positive regulation of lymphocyte mediated immunity	4.33307e-07	9.59322e-06	7.00611e-06	RSAD2/LAG3/SH2D1A/CRTAM/IL12RB1/SLAMF6/SASH3/PTPRC	8
BP	GO:0002456	T cell mediated immunity	4.6614e-07	1.02015e-05	7.45035e-06	CD8A/RSAD2/PRF1/IL12RB1/SASH3/GZMM/BTN3A3/PTPRC	8
BP	GO:0001562	response to protozoan	5.25002e-07	1.13591e-05	8.29578e-06	GBP4/BATF2/GBP2/BATF/IRF8	5
BP	GO:0045060	negative thymic T cell selection	5.52769e-07	1.18255e-05	8.63641e-06	CD3E/CD74/ZAP70/PTPRC	4
BP	GO:0002706	regulation of lymphocyte mediated immunity	5.8401e-07	1.23551e-05	9.02312e-06	RSAD2/LAG3/SH2D1A/CD96/CRTAM/IL12RB1/SLAMF6/SASH3/PTPRC	9
BP	GO:0002703	regulation of leukocyte mediated immunity	8.09472e-07	1.69366e-05	1.23691e-05	RSAD2/LAG3/SH2D1A/CD96/CRTAM/IL12RB1/TLR3/SLAMF6/SASH3/PTPRC	10
BP	GO:0043383	negative T cell selection	8.24965e-07	1.70732e-05	1.24689e-05	CD3E/CD74/ZAP70/PTPRC	4
BP	GO:0045582	positive regulation of T cell differentiation	1.1775e-06	2.38506e-05	1.74185e-05	IFNG/CD27/IL12RB1/CD74/ZAP70/SASH3/PTPRC	7
BP	GO:2000106	regulation of leukocyte apoptotic process	1.1775e-06	2.38506e-05	1.74185e-05	IDO1/CD3G/CD27/CCR5/PDCD1/CD74/CCL5	7
BP	GO:0006968	cellular defense response	1.22881e-06	2.43715e-05	1.77989e-05	CXCL9/SH2D1A/PRF1/CCR5/ITK/GNLY	6
BP	GO:0070228	regulation of lymphocyte apoptotic process	1.22881e-06	2.43715e-05	1.77989e-05	IDO1/CD3G/CD27/PDCD1/CD74/CCL5	6
BP	GO:0046640	regulation of alpha-beta T cell proliferation	1.37185e-06	2.67157e-05	1.9511e-05	IRF1/CD3E/ZAP70/RASAL3/PTPRC	5
BP	GO:0032655	regulation of interleukin-12 production	1.37507e-06	2.67157e-05	1.9511e-05	IDO1/IFNG/IRF1/TIGIT/TLR3/IRF8	6
BP	GO:0002699	positive regulation of immune effector process	1.55635e-06	2.99323e-05	2.18601e-05	RSAD2/IFNG/LAG3/SH2D1A/CRTAM/IL12RB1/CD74/SLAMF6/SASH3/PTPRC	10
BP	GO:0019058	viral life cycle	1.63145e-06	3.10627e-05	2.26857e-05	LAMP3/RSAD2/IFIT1/CXCR6/ISG20/CCR5/CD74/APOBEC3G/CCL5/IFITM1/MX1/OAS1	12
BP	GO:0001912	positive regulation of leukocyte mediated cytotoxicity	1.71036e-06	3.16167e-05	2.30902e-05	LAG3/SH2D1A/CRTAM/IL12RB1/SLAMF6/PTPRC	6
BP	GO:0031295	T cell costimulation	1.71036e-06	3.16167e-05	2.30902e-05	CD3E/PDCD1/CTLA4/ICOS/TNFSF13B/CD5	6
BP	GO:0032615	interleukin-12 production	1.71036e-06	3.16167e-05	2.30902e-05	IDO1/IFNG/IRF1/TIGIT/TLR3/IRF8	6
BP	GO:0031294	lymphocyte costimulation	1.90143e-06	3.46898e-05	2.53346e-05	CD3E/PDCD1/CTLA4/ICOS/TNFSF13B/CD5	6
BP	GO:0019724	B cell mediated immunity	1.91304e-06	3.46898e-05	2.53346e-05	SLA2/CD27/CD74/FGL2/BATF/C1QA/C1QB/C1QC/PTPRC/IGHM	10
BP	GO:0030595	leukocyte chemotaxis	2.15961e-06	3.87914e-05	2.83301e-05	CXCL10/CXCL11/CXCL9/CXCR3/CCR5/CD74/CORO1A/AIF1/CCL5/CCL4	10
BP	GO:0002695	negative regulation of leukocyte activation	2.2369e-06	3.96531e-05	2.89594e-05	IDO1/LAG3/IRF1/TIGIT/SLA2/CD74/CTLA4/FGL2/PTPRC	9
BP	GO:0046633	alpha-beta T cell proliferation	2.24923e-06	3.96531e-05	2.89594e-05	IRF1/CD3E/ZAP70/RASAL3/PTPRC	5
BP	GO:0002705	positive regulation of leukocyte mediated immunity	2.61539e-06	4.56853e-05	3.33648e-05	RSAD2/LAG3/SH2D1A/CRTAM/IL12RB1/SLAMF6/SASH3/PTPRC	8
BP	GO:0045621	positive regulation of lymphocyte differentiation	2.73588e-06	4.73556e-05	3.45847e-05	IFNG/CD27/IL12RB1/CD74/ZAP70/SASH3/PTPRC	7
BP	GO:0030888	regulation of B cell proliferation	2.84812e-06	4.88543e-05	3.56792e-05	IKZF3/CD74/CTLA4/SASH3/TNFSF13B/PTPRC	6
BP	GO:0032735	positive regulation of interleukin-12 production	3.04457e-06	5.17577e-05	3.77996e-05	IDO1/IFNG/IRF1/TLR3/IRF8	5
BP	GO:0032623	interleukin-2 production	3.13654e-06	5.28494e-05	3.85969e-05	GBP1/LAG3/CD3E/CD247/SASH3/PTPRC	6
BP	GO:0050864	regulation of B cell activation	3.37955e-06	5.64445e-05	4.12225e-05	SLA2/CD27/IKZF3/CD74/CTLA4/SASH3/TNFSF13B/PTPRC/IGHM	9
BP	GO:0072678	T cell migration	4.14761e-06	6.86701e-05	5.0151e-05	CXCL10/CXCL11/CXCR3/ZAP70/AIF1/CCL5	6
BP	GO:0042108	positive regulation of cytokine biosynthetic process	4.9581e-06	8.13813e-05	5.94342e-05	IFNG/IRF1/CD3E/CD74/TLR3/PTPRC	6
BP	GO:0060326	cell chemotaxis	5.02777e-06	8.14087e-05	5.94542e-05	CXCL10/CXCL11/CXCL9/CXCR3/CXCR6/CCR5/CD74/CORO1A/AIF1/CCL5/CCL4	11
BP	GO:1902106	negative regulation of leukocyte differentiation	5.04528e-06	8.14087e-05	5.94542e-05	LAG3/IRF1/CD74/CTLA4/FGL2/TLR3/C1QC	7
BP	GO:0051250	negative regulation of lymphocyte activation	5.24026e-06	8.38441e-05	6.12329e-05	IDO1/LAG3/IRF1/TIGIT/SLA2/CD74/CTLA4/FGL2	8
BP	GO:0006909	phagocytosis	5.47982e-06	8.69466e-05	6.34987e-05	IFNG/SIRPG/CD3G/CD247/ITGAL/IL2RG/CORO1A/AIF1/IRF8/IL2RB/PTPRC/IGHM	12
BP	GO:0019835	cytolysis	6.01218e-06	9.44791e-05	6.89998e-05	GZMB/GZMA/GZMH/PRF1/GZMM	5
BP	GO:0042113	B cell activation	6.05381e-06	9.44791e-05	6.89998e-05	SLA2/CD27/IKZF3/CD74/CTLA4/ZAP70/BATF/SASH3/TNFSF13B/PTPRC/IGHM	11
BP	GO:0046641	positive regulation of alpha-beta T cell proliferation	6.2349e-06	9.65142e-05	7.04861e-05	CD3E/ZAP70/RASAL3/PTPRC	4
BP	GO:0050866	negative regulation of cell activation	6.40112e-06	9.76532e-05	7.1318e-05	IDO1/LAG3/IRF1/TIGIT/SLA2/CD74/CTLA4/FGL2/PTPRC	9
BP	GO:0033077	T cell differentiation in thymus	6.41106e-06	9.76532e-05	7.1318e-05	CD3D/CD3G/CD3E/CD74/ZAP70/PTPRC	6
BP	GO:1903707	negative regulation of hemopoiesis	8.14671e-06	0.000123106	8.99065e-05	LAG3/IRF1/CD74/CTLA4/GPR171/FGL2/TLR3/C1QC	8
BP	GO:0072676	lymphocyte migration	8.28394e-06	0.000124194	9.07011e-05	CXCL10/CXCL11/CXCR3/ZAP70/AIF1/CCL5/CCL4	7
BP	GO:0050868	negative regulation of T cell activation	8.78878e-06	0.000130733	9.54767e-05	IDO1/LAG3/IRF1/TIGIT/CD74/CTLA4/FGL2	7
BP	GO:0043367	CD4-positive, alpha-beta T cell differentiation	8.86742e-06	0.00013088	9.55843e-05	RSAD2/IFNG/IL12RB1/BATF/SLAMF6/SASH3	6
BP	GO:0042035	regulation of cytokine biosynthetic process	9.87525e-06	0.000144634	0.000105629	IFNG/LAG3/IRF1/CD3E/CD74/TLR3/PTPRC	7
BP	GO:0045581	negative regulation of T cell differentiation	1.08757e-05	0.000157397	0.00011495	LAG3/IRF1/CD74/CTLA4/FGL2	5
BP	GO:0032496	response to lipopolysaccharide	1.0912e-05	0.000157397	0.00011495	CXCL10/IDO1/CXCL11/CXCL9/FASLG/CD96/CCR5/IRF8/CCL5/CMPK2/IL10RA	11
BP	GO:0001910	regulation of leukocyte mediated cytotoxicity	1.20361e-05	0.000172306	0.000125838	LAG3/SH2D1A/CRTAM/IL12RB1/SLAMF6/PTPRC	6
BP	GO:0002715	regulation of natural killer cell mediated immunity	1.21386e-05	0.000172477	0.000125963	LAG3/SH2D1A/CD96/CRTAM/SLAMF6	5
BP	GO:0016064	immunoglobulin mediated immune response	1.33274e-05	0.000186441	0.000136161	CD27/CD74/FGL2/BATF/C1QA/C1QB/C1QC/PTPRC/IGHM	9
BP	GO:0019722	calcium-mediated signaling	1.33274e-05	0.000186441	0.000136161	GBP1/CXCR3/CXCR6/SLA2/CD3E/CCR5/ZAP70/PTPRC/CCL4	9
BP	GO:0070231	T cell apoptotic process	1.3513e-05	0.000186441	0.000136161	IDO1/FASLG/CD27/PDCD1/CCL5	5
BP	GO:2000107	negative regulation of leukocyte apoptotic process	1.3513e-05	0.000186441	0.000136161	IDO1/CD27/CCR5/CD74/CCL5	5
BP	GO:0001774	microglial cell activation	1.50059e-05	0.00020408	0.000149043	IFNG/TLR3/AIF1/C1QA/PTPRC	5
BP	GO:0002269	leukocyte activation involved in inflammatory response	1.50059e-05	0.00020408	0.000149043	IFNG/TLR3/AIF1/C1QA/PTPRC	5
BP	GO:0002237	response to molecule of bacterial origin	1.56447e-05	0.000211259	0.000154286	CXCL10/IDO1/CXCL11/CXCL9/FASLG/CD96/CCR5/IRF8/CCL5/CMPK2/IL10RA	11
BP	GO:0042089	cytokine biosynthetic process	1.62405e-05	0.00021776	0.000159034	IFNG/LAG3/IRF1/CD3E/CD74/TLR3/PTPRC	7
BP	GO:0042107	cytokine metabolic process	1.71198e-05	0.000226362	0.000165317	IFNG/LAG3/IRF1/CD3E/CD74/TLR3/PTPRC	7
BP	GO:0051209	release of sequestered calcium ion into cytosol	1.71198e-05	0.000226362	0.000165317	CXCL10/CXCL11/CXCL9/FASLG/CCR5/CORO1A/PTPRC	7
BP	GO:0019882	antigen processing and presentation	1.77536e-05	0.000233123	0.000170254	CD8A/PSMB10/LAG3/PSMB9/PSMB8/CD74/FGL2/TAP1/CTSS	9
BP	GO:0002440	production of molecular mediator of immune response	1.85233e-05	0.000241565	0.000176419	RSAD2/CD96/CD74/FGL2/BATF/TLR3/SAMHD1/SASH3/TNFSF13B/PTPRC	10
BP	GO:0051283	negative regulation of sequestering of calcium ion	1.89968e-05	0.000246053	0.000179697	CXCL10/CXCL11/CXCL9/FASLG/CCR5/CORO1A/PTPRC	7
BP	GO:0002507	tolerance induction	1.97408e-05	0.000253962	0.000185473	IDO1/CD3E/PDCD1/ICOS	4
BP	GO:0051282	regulation of sequestering of calcium ion	2.10405e-05	0.000268867	0.000196358	CXCL10/CXCL11/CXCL9/FASLG/CCR5/CORO1A/PTPRC	7
BP	GO:0071356	cellular response to tumor necrosis factor	2.14941e-05	0.000272831	0.000199254	GBP1/PSMB10/PSMB9/GBP2/PSMB8/CD27/STAT1/TNFSF13B/CCL5/CCL4	10
BP	GO:1903038	negative regulation of leukocyte cell-cell adhesion	2.21284e-05	0.000279024	0.000203776	IDO1/LAG3/IRF1/TIGIT/CD74/CTLA4/FGL2	7
BP	GO:0051208	sequestering of calcium ion	2.44438e-05	0.000306191	0.000223617	CXCL10/CXCL11/CXCL9/FASLG/CCR5/CORO1A/PTPRC	7
BP	GO:0002285	lymphocyte activation involved in immune response	2.51278e-05	0.000312701	0.000228371	IFNG/IL12RB1/ITGAL/FGL2/BATF/CORO1A/SLAMF6/PTPRC	8
BP	GO:0032663	regulation of interleukin-2 production	2.68616e-05	0.000332107	0.000242544	GBP1/LAG3/CD3E/SASH3/PTPRC	5
BP	GO:1903708	positive regulation of hemopoiesis	2.93886e-05	0.000358761	0.00026201	IFNG/CD27/IL12RB1/CD74/ZAP70/SASH3/STAT1/PTPRC	8
BP	GO:0045620	negative regulation of lymphocyte differentiation	2.93943e-05	0.000358761	0.00026201	LAG3/IRF1/CD74/CTLA4/FGL2	5
BP	GO:0019932	second-messenger-mediated signaling	3.0905e-05	0.000373806	0.000272997	CXCL10/CXCL11/GBP1/CXCL9/CXCR3/CXCR6/SLA2/CD3E/CCR5/ZAP70/PTPRC/CCL4	12
BP	GO:0035710	CD4-positive, alpha-beta T cell activation	3.10196e-05	0.000373806	0.000272997	RSAD2/IFNG/IL12RB1/BATF/SLAMF6/SASH3	6
BP	GO:0010818	T cell chemotaxis	3.14714e-05	0.00037451	0.000273511	CXCL10/CXCL11/CXCR3/CCL5	4
BP	GO:0035456	response to interferon-beta	3.14714e-05	0.00037451	0.000273511	IRF1/TLR3/STAT1/IFITM1	4
BP	GO:0070229	negative regulation of lymphocyte apoptotic process	3.6323e-05	0.000429558	0.000313714	IDO1/CD27/CD74/CCL5	4
BP	GO:0042100	B cell proliferation	3.72102e-05	0.000434652	0.000317434	IKZF3/CD74/CTLA4/SASH3/TNFSF13B/PTPRC	6
BP	GO:0042116	macrophage activation	3.72102e-05	0.000434652	0.000317434	IFNG/CD74/TLR3/AIF1/C1QA/PTPRC	6
BP	GO:0097553	calcium ion transmembrane import into cytosol	3.74784e-05	0.000435115	0.000317772	CXCL10/CXCL11/CXCL9/FASLG/CCR5/CORO1A/PTPRC	7
BP	GO:0061900	glial cell activation	3.8117e-05	0.000439847	0.000321228	IFNG/TLR3/AIF1/C1QA/PTPRC	5
BP	GO:0034612	response to tumor necrosis factor	3.8878e-05	0.000445926	0.000325668	GBP1/PSMB10/PSMB9/GBP2/PSMB8/CD27/STAT1/TNFSF13B/CCL5/CCL4	10
BP	GO:0045954	positive regulation of natural killer cell mediated cytotoxicity	4.17001e-05	0.000475431	0.000347216	LAG3/SH2D1A/CRTAM/SLAMF6	4
BP	GO:0002517	T cell tolerance induction	4.32327e-05	0.000487071	0.000355717	IDO1/CD3E/ICOS	3
BP	GO:0098883	synapse pruning	4.32327e-05	0.000487071	0.000355717	C1QA/C1QB/C1QC	3
BP	GO:1902107	positive regulation of leukocyte differentiation	4.48698e-05	0.000502542	0.000367016	IFNG/CD27/IL12RB1/CD74/ZAP70/SASH3/PTPRC	7
BP	GO:0045589	regulation of regulatory T cell differentiation	5.4168e-05	0.000603133	0.000440479	IFNG/LAG3/IRF1/CTLA4	4
BP	GO:0045080	positive regulation of chemokine biosynthetic process	5.73686e-05	0.000631386	0.000461113	IFNG/CD74/TLR3	3
BP	GO:0072540	T-helper 17 cell lineage commitment	5.73686e-05	0.000631386	0.000461113	IL12RB1/BATF/SLAMF6	3
BP	GO:0002717	positive regulation of natural killer cell mediated immunity	6.13292e-05	0.00066505	0.000485698	LAG3/SH2D1A/CRTAM/SLAMF6	4
BP	GO:0070232	regulation of T cell apoptotic process	6.13292e-05	0.00066505	0.000485698	IDO1/CD27/PDCD1/CCL5	4
BP	GO:0048247	lymphocyte chemotaxis	6.14752e-05	0.00066505	0.000485698	CXCL10/CXCL11/CXCR3/CCL5/CCL4	5
BP	GO:0030593	neutrophil chemotaxis	6.1936e-05	0.00066625	0.000486575	CXCL10/CXCL11/CXCL9/CD74/CCL5/CCL4	6
BP	GO:0002286	T cell activation involved in immune response	6.88964e-05	0.00073561	0.00053723	IFNG/IL12RB1/ITGAL/FGL2/BATF/SLAMF6	6
BP	GO:0045066	regulatory T cell differentiation	6.91566e-05	0.00073561	0.00053723	IFNG/LAG3/IRF1/CTLA4	4
BP	GO:0042092	type 2 immune response	7.76872e-05	0.000821758	0.000600145	IDO1/RSAD2/CD74/BATF	4
BP	GO:0060402	calcium ion transport into cytosol	8.07498e-05	0.000849434	0.000620357	CXCL10/CXCL11/CXCL9/FASLG/CCR5/CORO1A/PTPRC	7
BP	GO:0002292	T cell differentiation involved in immune response	8.23171e-05	0.000861164	0.000628924	IFNG/IL12RB1/FGL2/BATF/SLAMF6	5
BP	GO:0002819	regulation of adaptive immune response	8.73897e-05	0.000909235	0.000664031	RSAD2/IRF1/IL12RB1/CD48/SASH3/TNFSF13B/PTPRC	7
BP	GO:0070234	positive regulation of T cell apoptotic process	9.40159e-05	0.00097286	0.000710497	IDO1/PDCD1/CCL5	3
BP	GO:0050766	positive regulation of phagocytosis	9.4586e-05	0.000973469	0.000710942	IFNG/SIRPG/IL2RG/IL2RB/PTPRC	5
BP	GO:2000403	positive regulation of lymphocyte migration	9.70085e-05	0.000993033	0.000725231	CXCL10/AIF1/CCL5/CCL4	4
BP	GO:0050688	regulation of defense response to virus	0.000115568	0.00117044	0.000854792	IFIT1/IL12RB1/FGL2/STAT1/APOBEC3G	5
BP	GO:0061844	antimicrobial humoral immune response mediated by antimicrobial peptide	0.000115568	0.00117044	0.000854792	CXCL10/CXCL11/CXCL9/RNASE6/GNLY	5
BP	GO:0045073	regulation of chemokine biosynthetic process	0.00011696	0.00117826	0.000860505	IFNG/CD74/TLR3	3
BP	GO:0007162	negative regulation of cell adhesion	0.000119351	0.00119603	0.00087348	IDO1/GBP1/LAG3/IRF1/TIGIT/CD74/CTLA4/FGL2/PTPRC	9
BP	GO:1990266	neutrophil migration	0.000124879	0.00124487	0.000909153	CXCL10/CXCL11/CXCL9/CD74/CCL5/CCL4	6
BP	GO:0150076	neuroinflammatory response	0.000131423	0.00130327	0.000951806	IFNG/TLR3/AIF1/C1QA/PTPRC	5
BP	GO:0060401	cytosolic calcium ion transport	0.00013235	0.00130567	0.000953553	CXCL10/CXCL11/CXCL9/FASLG/CCR5/CORO1A/PTPRC	7
BP	GO:0002295	T-helper cell lineage commitment	0.000143264	0.00137765	0.00100613	IL12RB1/BATF/SLAMF6	3
BP	GO:0002643	regulation of tolerance induction	0.000143264	0.00137765	0.00100613	IDO1/CD3E/PDCD1	3
BP	GO:0002830	positive regulation of type 2 immune response	0.000143264	0.00137765	0.00100613	IDO1/RSAD2/CD74	3
BP	GO:0042033	chemokine biosynthetic process	0.000143264	0.00137765	0.00100613	IFNG/CD74/TLR3	3
BP	GO:0050755	chemokine metabolic process	0.000143264	0.00137765	0.00100613	IFNG/CD74/TLR3	3
BP	GO:0030890	positive regulation of B cell proliferation	0.000145779	0.00139479	0.00101864	CD74/SASH3/TNFSF13B/PTPRC	4
BP	GO:0019730	antimicrobial humoral response	0.000149976	0.00142777	0.00104273	CXCL10/CXCL11/CXCL9/RNASE6/GNLY/IGHM	6
BP	GO:0002478	antigen processing and presentation of exogenous peptide antigen	0.000152739	0.00144684	0.00105665	PSMB10/LAG3/PSMB9/PSMB8/CD74/TAP1/CTSS	7
BP	GO:0071621	granulocyte chemotaxis	0.000156835	0.00147828	0.00107962	CXCL10/CXCL11/CXCL9/CD74/CCL5/CCL4	6
BP	GO:0001959	regulation of cytokine-mediated signaling pathway	0.000163848	0.00153678	0.00112234	IFNG/ZBP1/CD74/SAMHD1/STAT1/CCL5/PTPRC	7
BP	GO:0043122	regulation of I-kappaB kinase/NF-kappaB signaling	0.00016646	0.00155363	0.00113464	APOL3/TRIM22/FASLG/SECTM1/CD74/TLR3/STAT1/S100B	8
BP	GO:0043373	CD4-positive, alpha-beta T cell lineage commitment	0.000173135	0.00160805	0.00117439	IL12RB1/BATF/SLAMF6	3
BP	GO:0071347	cellular response to interleukin-1	0.000175603	0.00162305	0.00118534	GBP1/PSMB10/PSMB9/GBP2/PSMB8/CCL5/CCL4	7
BP	GO:0022408	negative regulation of cell-cell adhesion	0.000188031	0.00172952	0.0012631	IDO1/LAG3/IRF1/TIGIT/CD74/CTLA4/FGL2	7
BP	GO:0042269	regulation of natural killer cell mediated cytotoxicity	0.000192484	0.00176197	0.0012868	LAG3/SH2D1A/CRTAM/SLAMF6	4
BP	GO:0019884	antigen processing and presentation of exogenous antigen	0.000194507	0.00177196	0.0012941	PSMB10/LAG3/PSMB9/PSMB8/CD74/TAP1/CTSS	7
BP	GO:0043123	positive regulation of I-kappaB kinase/NF-kappaB signaling	0.000201161	0.00182386	0.001332	APOL3/TRIM22/FASLG/SECTM1/CD74/TLR3/S100B	7
BP	GO:0070230	positive regulation of lymphocyte apoptotic process	0.000206773	0.00184834	0.00134987	IDO1/PDCD1/CCL5	3
BP	GO:0070233	negative regulation of T cell apoptotic process	0.000206773	0.00184834	0.00134987	IDO1/CD27/CCL5	3
BP	GO:0090026	positive regulation of monocyte chemotaxis	0.000206773	0.00184834	0.00134987	CXCL10/AIF1/CCL5	3
BP	GO:0002718	regulation of cytokine production involved in immune response	0.000224341	0.001996	0.00145772	RSAD2/CD96/CD74/TLR3/SASH3	5
BP	GO:0002363	alpha-beta T cell lineage commitment	0.000244374	0.0021502	0.00157033	IL12RB1/BATF/SLAMF6	3
BP	GO:0045076	regulation of interleukin-2 biosynthetic process	0.000244374	0.0021502	0.00157033	LAG3/CD3E/PTPRC	3
BP	GO:0048002	antigen processing and presentation of peptide antigen	0.00024506	0.0021502	0.00157033	PSMB10/LAG3/PSMB9/PSMB8/CD74/TAP1/CTSS	7
BP	GO:0046638	positive regulation of alpha-beta T cell differentiation	0.000249117	0.00216763	0.00158306	IFNG/IL12RB1/ZAP70/SASH3	4
BP	GO:0007204	positive regulation of cytosolic calcium ion concentration	0.000249563	0.00216763	0.00158306	CXCL10/CXCL11/CXCL9/FASLG/CXCR3/CXCR6/CCR5/CORO1A/PTPRC	9
BP	GO:0032760	positive regulation of tumor necrosis factor production	0.000250462	0.00216763	0.00158306	CD2/IFNG/TLR3/SASH3/PTPRC	5
BP	GO:0060759	regulation of response to cytokine stimulus	0.000253074	0.00218033	0.00159234	IFNG/ZBP1/CD74/SAMHD1/STAT1/CCL5/PTPRC	7
BP	GO:0002690	positive regulation of leukocyte chemotaxis	0.000264358	0.00226729	0.00165584	CXCL10/CD74/AIF1/CCL5/CCL4	5
BP	GO:0002711	positive regulation of T cell mediated immunity	0.000270399	0.0023087	0.00168609	RSAD2/IL12RB1/SASH3/PTPRC	4
BP	GO:1903557	positive regulation of tumor necrosis factor superfamily cytokine production	0.000278833	0.00237008	0.00173091	CD2/IFNG/TLR3/SASH3/PTPRC	5
BP	GO:0035458	cellular response to interferon-beta	0.00028613	0.00241058	0.00176049	IRF1/TLR3/STAT1	3
BP	GO:0043369	CD4-positive or CD8-positive, alpha-beta T cell lineage commitment	0.00028613	0.00241058	0.00176049	IL12RB1/BATF/SLAMF6	3
BP	GO:0001913	T cell mediated cytotoxicity	0.000292957	0.00245723	0.00179456	PRF1/IL12RB1/GZMM/PTPRC	4
BP	GO:0002700	regulation of production of molecular mediator of immune response	0.000304507	0.00253179	0.00184902	RSAD2/CD96/CD74/TLR3/SASH3/PTPRC	6
BP	GO:0002831	regulation of response to biotic stimulus	0.000304507	0.00253179	0.00184902	IFIT1/CRTAM/IL12RB1/FGL2/STAT1/APOBEC3G	6
BP	GO:0097530	granulocyte migration	0.000328785	0.00272177	0.00198776	CXCL10/CXCL11/CXCL9/CD74/CCL5/CCL4	6
BP	GO:1901739	regulation of myoblast fusion	0.00033223	0.00273838	0.00199989	CXCL10/CXCL9/CD53	3
BP	GO:0050871	positive regulation of B cell activation	0.00034148	0.00280249	0.00204671	CD27/CD74/SASH3/TNFSF13B/PTPRC/IGHM	6
BP	GO:0006925	inflammatory cell apoptotic process	0.000382857	0.00310196	0.00226542	FASLG/CCR5/CCL5	3
BP	GO:0032069	regulation of nuclease activity	0.000382857	0.00310196	0.00226542	GZMA/OAS1/OAS2	3
BP	GO:0042094	interleukin-2 biosynthetic process	0.000382857	0.00310196	0.00226542	LAG3/CD3E/PTPRC	3
BP	GO:0007249	I-kappaB kinase/NF-kappaB signaling	0.000391251	0.00315653	0.00230527	APOL3/TRIM22/FASLG/SECTM1/CD74/TLR3/STAT1/S100B	8
BP	GO:0071222	cellular response to lipopolysaccharide	0.000400818	0.00322007	0.00235168	CXCL10/CXCL11/CXCL9/CCR5/IRF8/CCL5/CMPK2	7
BP	GO:0070555	response to interleukin-1	0.000424865	0.00339892	0.0024823	GBP1/PSMB10/PSMB9/GBP2/PSMB8/CCL5/CCL4	7
BP	GO:0010499	proteasomal ubiquitin-independent protein catabolic process	0.000438192	0.00347632	0.00253882	PSMB10/PSMB9/PSMB8	3
BP	GO:0032703	negative regulation of interleukin-2 production	0.000438192	0.00347632	0.00253882	GBP1/LAG3/PTPRC	3
BP	GO:0050777	negative regulation of immune response	0.000457433	0.00359588	0.00262614	CD96/PDCD1/CTLA4/FGL2/SAMHD1/PTPRC	6
BP	GO:0050764	regulation of phagocytosis	0.000458929	0.00359588	0.00262614	IFNG/SIRPG/IL2RG/IL2RB/PTPRC	5
BP	GO:0050848	regulation of calcium-mediated signaling	0.000458929	0.00359588	0.00262614	GBP1/SLA2/CD3E/ZAP70/CCL4	5
BP	GO:0097529	myeloid leukocyte migration	0.000463087	0.0036136	0.00263908	CXCL10/CXCL11/CXCL9/CD74/AIF1/CCL5/CCL4	7
BP	GO:0071219	cellular response to molecule of bacterial origin	0.000490059	0.00380846	0.00278139	CXCL10/CXCL11/CXCL9/CCR5/IRF8/CCL5/CMPK2	7
BP	GO:0071677	positive regulation of mononuclear cell migration	0.00049841	0.00385761	0.00281729	CXCL10/AIF1/CCL5	3
BP	GO:0002824	positive regulation of adaptive immune response based on somatic recombination of immune receptors built from immunoglobulin superfamily domains	0.000503533	0.00388149	0.00283472	RSAD2/IL12RB1/SASH3/TNFSF13B/PTPRC	5
BP	GO:0061025	membrane fusion	0.000525875	0.00403736	0.00294856	CCR5/TAP1/CORO1A/MX1/SAMD9L/MX2	6
BP	GO:0002367	cytokine production involved in immune response	0.000551324	0.00421575	0.00307884	RSAD2/CD96/CD74/TLR3/SASH3	5
BP	GO:0032722	positive regulation of chemokine production	0.000560682	0.00427015	0.00311857	IFNG/CD74/TLR3/AIF1	4
BP	GO:0090025	regulation of monocyte chemotaxis	0.000563683	0.00427533	0.00312235	CXCL10/AIF1/CCL5	3
BP	GO:0051480	regulation of cytosolic calcium ion concentration	0.000565853	0.00427533	0.00312235	CXCL10/CXCL11/CXCL9/FASLG/CXCR3/CXCR6/CCR5/CORO1A/PTPRC	9
BP	GO:0002821	positive regulation of adaptive immune response	0.0006293	0.00471671	0.0034447	RSAD2/IL12RB1/SASH3/TNFSF13B/PTPRC	5
BP	GO:0002230	positive regulation of defense response to virus by host	0.000634179	0.00471671	0.0034447	IL12RB1/STAT1/APOBEC3G	3
BP	GO:0002360	T cell lineage commitment	0.000634179	0.00471671	0.0034447	IL12RB1/BATF/SLAMF6	3
BP	GO:0072539	T-helper 17 cell differentiation	0.000634179	0.00471671	0.0034447	IL12RB1/BATF/SLAMF6	3
BP	GO:0002294	CD4-positive, alpha-beta T cell differentiation involved in immune response	0.00063798	0.00472652	0.00345186	IFNG/IL12RB1/BATF/SLAMF6	4
BP	GO:0002287	alpha-beta T cell activation involved in immune response	0.000679332	0.00499401	0.00364722	IFNG/IL12RB1/BATF/SLAMF6	4
BP	GO:0002293	alpha-beta T cell differentiation involved in immune response	0.000679332	0.00499401	0.00364722	IFNG/IL12RB1/BATF/SLAMF6	4
BP	GO:1901623	regulation of lymphocyte chemotaxis	0.000710063	0.00519984	0.00379754	CXCL10/CCL5/CCL4	3
BP	GO:0002260	lymphocyte homeostasis	0.000722546	0.00527099	0.0038495	SIT1/CD74/CORO1A/TNFSF13B	4
BP	GO:0035821	modification of morphology or physiology of other organism	0.000732035	0.00531352	0.00388056	IFNG/PRF1/CCL5/MPEG1/GNLY/CCL4	6
BP	GO:0001818	negative regulation of cytokine production	0.000733958	0.00531352	0.00388056	IDO1/GBP1/IFNG/LAG3/TIGIT/CD96/UBE2L6/PTPRC	8
BP	GO:0002758	innate immune response-activating signal transduction	0.000766765	0.0054949	0.00401303	RSAD2/PSMB10/PSMB9/IRF1/PSMB8/TLR3/CLEC10A/CTSS	8
BP	GO:0046637	regulation of alpha-beta T cell differentiation	0.00076767	0.0054949	0.00401303	IFNG/IL12RB1/ZAP70/SASH3	4
BP	GO:2000401	regulation of lymphocyte migration	0.00076767	0.0054949	0.00401303	CXCL10/AIF1/CCL5/CCL4	4
BP	GO:0001773	myeloid dendritic cell activation	0.000791494	0.00562315	0.00410669	CD2/BATF2/BATF	3
BP	GO:2000108	positive regulation of leukocyte apoptotic process	0.000791494	0.00562315	0.00410669	IDO1/PDCD1/CCL5	3
BP	GO:0033209	tumor necrosis factor-mediated signaling pathway	0.000804678	0.00569556	0.00415957	PSMB10/PSMB9/PSMB8/CD27/STAT1/TNFSF13B	6
BP	GO:0006874	cellular calcium ion homeostasis	0.000853071	0.00601573	0.0043934	CXCL10/CXCL11/CXCL9/FASLG/CXCR3/CXCR6/CCR5/CORO1A/CCL5/PTPRC	10
BP	GO:0002548	monocyte chemotaxis	0.000863832	0.00606914	0.0044324	CXCL10/AIF1/CCL5/CCL4	4
BP	GO:0060142	regulation of syncytium formation by plasma membrane fusion	0.000878629	0.00612787	0.0044753	CXCL10/CXCL9/CD53	3
BP	GO:0072538	T-helper 17 type immune response	0.000878629	0.00612787	0.0044753	IL12RB1/BATF/SLAMF6	3
BP	GO:0002688	regulation of leukocyte chemotaxis	0.000913201	0.00634575	0.00463442	CXCL10/CD74/AIF1/CCL5/CCL4	5
BP	GO:0071216	cellular response to biotic stimulus	0.00092258	0.00638761	0.00466499	CXCL10/CXCL11/CXCL9/CCR5/IRF8/CCL5/CMPK2	7
BP	GO:0002828	regulation of type 2 immune response	0.000971621	0.00665455	0.00485994	IDO1/RSAD2/CD74	3
BP	GO:0032743	positive regulation of interleukin-2 production	0.000971621	0.00665455	0.00485994	CD3E/SASH3/PTPRC	3
BP	GO:0043372	positive regulation of CD4-positive, alpha-beta T cell differentiation	0.000971621	0.00665455	0.00485994	IFNG/IL12RB1/SASH3	3
BP	GO:0038093	Fc receptor signaling pathway	0.00104221	0.00711242	0.00519433	PSMB10/PSMB9/CD3G/PSMB8/CD247/ITK/PTPRC	7
BP	GO:0055074	calcium ion homeostasis	0.00105429	0.00716915	0.00523576	CXCL10/CXCL11/CXCL9/FASLG/CXCR3/CXCR6/CCR5/CORO1A/CCL5/PTPRC	10
BP	GO:2000406	positive regulation of T cell migration	0.00107062	0.0072543	0.00529795	CXCL10/AIF1/CCL5	3
BP	GO:0002709	regulation of T cell mediated immunity	0.0011409	0.00770309	0.00562571	RSAD2/IL12RB1/SASH3/PTPRC	4
BP	GO:0002218	activation of innate immune response	0.00118799	0.00799273	0.00583724	RSAD2/PSMB10/PSMB9/IRF1/PSMB8/TLR3/CLEC10A/CTSS	8
BP	GO:0070838	divalent metal ion transport	0.00127311	0.00853522	0.00623343	CXCL10/CXCL11/CXCL9/IFNG/FASLG/CCR5/CORO1A/CCL5/PTPRC/CCL4	10
BP	GO:0051928	positive regulation of calcium ion transport	0.00128299	0.00853956	0.0062366	CXCL10/CXCL11/CXCL9/CCL5/CCL4	5
BP	GO:0032103	positive regulation of response to external stimulus	0.00128596	0.00853956	0.0062366	CXCL10/IDO1/GBP5/CD74/TLR3/AIF1/CCL5/CCL4	8
BP	GO:0032633	interleukin-4 production	0.00128721	0.00853956	0.0062366	CD3E/SASH3/ITK	3
BP	GO:0072511	divalent inorganic cation transport	0.00139569	0.00922707	0.0067387	CXCL10/CXCL11/CXCL9/IFNG/FASLG/CCR5/CORO1A/CCL5/PTPRC/CCL4	10
BP	GO:0032677	regulation of interleukin-8 production	0.00140333	0.00924545	0.00675213	CD2/CD74/TLR3/PTPRC	4
BP	GO:0032479	regulation of type I interferon production	0.00142785	0.00937459	0.00684644	IRF1/ZBP1/UBE2L6/TLR3/STAT1	5
BP	GO:0042742	defense response to bacterium	0.00147283	0.00961771	0.00702399	GBP4/GBP2/TLR3/IRF8/RNASE6/MPEG1/GNLY/IGHM	8
BP	GO:0002479	antigen processing and presentation of exogenous peptide antigen via MHC class I, TAP-dependent	0.00147498	0.00961771	0.00702399	PSMB10/PSMB9/PSMB8/TAP1	4
BP	GO:0072503	cellular divalent inorganic cation homeostasis	0.00148264	0.00963462	0.00703634	CXCL10/CXCL11/CXCL9/FASLG/CXCR3/CXCR6/CCR5/CORO1A/CCL5/PTPRC	10
BP	GO:0002687	positive regulation of leukocyte migration	0.0015309	0.0098808	0.00721613	CXCL10/CD74/AIF1/CCL5/CCL4	5
BP	GO:0032606	type I interferon production	0.0015309	0.0098808	0.00721613	IRF1/ZBP1/UBE2L6/TLR3/STAT1	5
BP	GO:0032481	positive regulation of type I interferon production	0.00162588	0.0104584	0.00763794	IRF1/ZBP1/TLR3/STAT1	4
BP	GO:0030099	myeloid cell differentiation	0.00165121	0.0105856	0.00773083	BATF2/IFNG/CD74/GPR171/BATF/TLR3/STAT1/IRF8/C1QC	9
BP	GO:2000516	positive regulation of CD4-positive, alpha-beta T cell activation	0.00166068	0.0106105	0.00774904	IFNG/IL12RB1/SASH3	3
BP	GO:0002377	immunoglobulin production	0.00169249	0.0107776	0.00787109	FGL2/BATF/SAMHD1/SASH3/TNFSF13B/PTPRC	6
BP	GO:0042590	antigen processing and presentation of exogenous peptide antigen via MHC class I	0.00178719	0.0113427	0.00828378	PSMB10/PSMB9/PSMB8/TAP1	4
BP	GO:0050691	regulation of defense response to virus by host	0.00179865	0.0113775	0.00830919	IL12RB1/STAT1/APOBEC3G	3
BP	GO:0002685	regulation of leukocyte migration	0.00182974	0.0113845	0.0083143	CXCL10/CXCR3/CD74/AIF1/CCL5/CCL4	6
BP	GO:0002291	T cell activation via T cell receptor contact with antigen bound to MHC molecule on antigen presenting cell	0.00184161	0.0113845	0.0083143	ITGAL/FGL2	2
BP	GO:0043379	memory T cell differentiation	0.00184161	0.0113845	0.0083143	IL12RB1/FGL2	2
BP	GO:0045348	positive regulation of MHC class II biosynthetic process	0.00184161	0.0113845	0.0083143	IFNG/CIITA	2
BP	GO:0071104	response to interleukin-9	0.00184161	0.0113845	0.0083143	IL2RG/STAT1	2
BP	GO:0090715	immunological memory formation process	0.00184161	0.0113845	0.0083143	IL12RB1/FGL2	2
BP	GO:2000109	regulation of macrophage apoptotic process	0.00184161	0.0113845	0.0083143	CCR5/CCL5	2
BP	GO:0050921	positive regulation of chemotaxis	0.00193499	0.0119231	0.00870763	CXCL10/CD74/AIF1/CCL5/CCL4	5
BP	GO:0032637	interleukin-8 production	0.00204948	0.0125071	0.00913417	CD2/CD74/TLR3/PTPRC	4
BP	GO:0032642	regulation of chemokine production	0.00204948	0.0125071	0.00913417	IFNG/CD74/TLR3/AIF1	4
BP	GO:0051279	regulation of release of sequestered calcium ion into cytosol	0.00204948	0.0125071	0.00913417	CXCL10/CXCL11/CXCL9/CORO1A	4
BP	GO:0060218	hematopoietic stem cell differentiation	0.00214252	0.0130331	0.00951829	PSMB10/PSMB9/PSMB8/BATF	4
BP	GO:0051260	protein homooligomerization	0.0021659	0.0131334	0.00959154	CD3D/GBP1/GBP5/CD3G/CD3E/PRF1/CD247/SAMHD1	8
BP	GO:0006816	calcium ion transport	0.00220086	0.0132939	0.00970877	CXCL10/CXCL11/CXCL9/FASLG/CCR5/CORO1A/CCL5/PTPRC/CCL4	9
BP	GO:0043270	positive regulation of ion transport	0.00221379	0.0132939	0.00970877	CXCL10/CXCL11/CXCL9/IFNG/CCL5/CCL4/CTSS	7
BP	GO:0002573	myeloid leukocyte differentiation	0.00223711	0.0132939	0.00970877	BATF2/IFNG/CD74/BATF/TLR3/C1QC	6
BP	GO:0002604	regulation of dendritic cell antigen processing and presentation	0.00224125	0.0132939	0.00970877	CD74/FGL2	2
BP	GO:0033632	regulation of cell-cell adhesion mediated by integrin	0.00224125	0.0132939	0.00970877	CD3E/CCL5	2
BP	GO:0035457	cellular response to interferon-alpha	0.00224125	0.0132939	0.00970877	IFIT3/IFIT2	2
BP	GO:0035747	natural killer cell chemotaxis	0.00224125	0.0132939	0.00970877	CCL5/CCL4	2
BP	GO:0051281	positive regulation of release of sequestered calcium ion into cytosol	0.00225476	0.0133325	0.00973696	CXCL10/CXCL11/CXCL9	3
BP	GO:0007520	myoblast fusion	0.00242126	0.0142727	0.0104236	CXCL10/CXCL9/CD53	3
BP	GO:0001776	leukocyte homeostasis	0.00243905	0.0142891	0.0104356	SIT1/CD74/CORO1A/TNFSF13B	4
BP	GO:0030101	natural killer cell activation	0.00243905	0.0142891	0.0104356	CD2/CORO1A/SLAMF7/PTPRC	4
BP	GO:1904064	positive regulation of cation transmembrane transport	0.00256289	0.0149685	0.0109318	CXCL10/CXCL11/CXCL9/IFNG/CTSS	5
BP	GO:0002822	regulation of adaptive immune response based on somatic recombination of immune receptors built from immunoglobulin superfamily domains	0.00264078	0.0153122	0.0111828	RSAD2/IL12RB1/SASH3/TNFSF13B/PTPRC	5
BP	GO:0018108	peptidyl-tyrosine phosphorylation	0.00266419	0.0153122	0.0111828	IFNG/CD3E/CD74/ZAP70/ITK/CCL5/SLA/PTPRC	8
BP	GO:0002468	dendritic cell antigen processing and presentation	0.00267802	0.0153122	0.0111828	CD74/FGL2	2
BP	GO:0038110	interleukin-2-mediated signaling pathway	0.00267802	0.0153122	0.0111828	IL2RG/IL2RB	2
BP	GO:0043922	negative regulation by host of viral transcription	0.00267802	0.0153122	0.0111828	CCL5/CCL4	2
BP	GO:0071888	macrophage apoptotic process	0.00267802	0.0153122	0.0111828	CCR5/CCL5	2
BP	GO:0090148	membrane fission	0.00267802	0.0153122	0.0111828	MX1/MX2	2
BP	GO:0032602	chemokine production	0.00276267	0.0157489	0.0115017	IFNG/CD74/TLR3/AIF1	4
BP	GO:0050850	positive regulation of calcium-mediated signaling	0.00277662	0.0157812	0.0115253	CD3E/ZAP70/CCL4	3
BP	GO:0018212	peptidyl-tyrosine modification	0.00280178	0.0158767	0.0115951	IFNG/CD3E/CD74/ZAP70/ITK/CCL5/SLA/PTPRC	8
BP	GO:0071674	mononuclear cell migration	0.00287676	0.0162533	0.0118701	CXCL10/AIF1/CCL5/CCL4	4
BP	GO:2000404	regulation of T cell migration	0.00296571	0.0167062	0.0122009	CXCL10/AIF1/CCL5	3
BP	GO:0002455	humoral immune response mediated by circulating immunoglobulin	0.00305623	0.0171654	0.0125362	C1QA/C1QB/C1QC/PTPRC/IGHM	5
BP	GO:0035723	interleukin-15-mediated signaling pathway	0.00315144	0.0174429	0.0127388	IL2RG/IL2RB	2
BP	GO:0045086	positive regulation of interleukin-2 biosynthetic process	0.00315144	0.0174429	0.0127388	CD3E/PTPRC	2
BP	GO:0071350	cellular response to interleukin-15	0.00315144	0.0174429	0.0127388	IL2RG/IL2RB	2
BP	GO:0071352	cellular response to interleukin-2	0.00315144	0.0174429	0.0127388	IL2RG/IL2RB	2
BP	GO:0090713	immunological memory process	0.00315144	0.0174429	0.0127388	IL12RB1/FGL2	2
BP	GO:0045807	positive regulation of endocytosis	0.00332706	0.0183615	0.0134098	IFNG/SIRPG/IL2RG/IL2RB/PTPRC	5
BP	GO:0071675	regulation of mononuclear cell migration	0.00336719	0.0185293	0.0135323	CXCL10/AIF1/CCL5	3
BP	GO:0002702	positive regulation of production of molecular mediator of immune response	0.00349588	0.019182	0.014009	RSAD2/CD74/SASH3/PTPRC	4
BP	GO:0043370	regulation of CD4-positive, alpha-beta T cell differentiation	0.00357979	0.019586	0.014304	IFNG/IL12RB1/SASH3	3
BP	GO:0007259	JAK-STAT cascade	0.00361478	0.0196354	0.0143401	IFNG/STAT1/CCL5/IL10RA/PTPRC	5
BP	GO:0034767	positive regulation of ion transmembrane transport	0.00361478	0.0196354	0.0143401	CXCL10/CXCL11/CXCL9/IFNG/CTSS	5
BP	GO:0002474	antigen processing and presentation of peptide antigen via MHC class I	0.00362973	0.0196354	0.0143401	PSMB10/PSMB9/PSMB8/TAP1	4
BP	GO:0045346	regulation of MHC class II biosynthetic process	0.00366101	0.0196354	0.0143401	IFNG/CIITA	2
BP	GO:0051712	positive regulation of killing of cells of other organism	0.00366101	0.0196354	0.0143401	IFNG/PRF1	2
BP	GO:0070669	response to interleukin-2	0.00366101	0.0196354	0.0143401	IL2RG/IL2RB	2
BP	GO:0070672	response to interleukin-15	0.00366101	0.0196354	0.0143401	IL2RG/IL2RB	2
BP	GO:0032680	regulation of tumor necrosis factor production	0.00402565	0.0214288	0.0156499	CD2/IFNG/TLR3/SASH3/PTPRC	5
BP	GO:0002534	cytokine production involved in inflammatory response	0.00402916	0.0214288	0.0156499	IDO1/GBP5/CD96	3
BP	GO:0032757	positive regulation of interleukin-8 production	0.00402916	0.0214288	0.0156499	CD2/CD74/TLR3	3
BP	GO:0045342	MHC class II biosynthetic process	0.00420625	0.0222464	0.016247	IFNG/CIITA	2
BP	GO:0051770	positive regulation of nitric-oxide synthase biosynthetic process	0.00420625	0.0222464	0.016247	IFNG/STAT1	2
BP	GO:0050830	defense response to Gram-positive bacterium	0.0043514	0.0228427	0.0166824	GBP4/GBP2/RNASE6/MPEG1	4
BP	GO:0032640	tumor necrosis factor production	0.00435499	0.0228427	0.0166824	CD2/IFNG/TLR3/SASH3/PTPRC	5
BP	GO:1903555	regulation of tumor necrosis factor superfamily cytokine production	0.00435499	0.0228427	0.0166824	CD2/IFNG/TLR3/SASH3/PTPRC	5
BP	GO:0010522	regulation of calcium ion transport into cytosol	0.0045065	0.0235725	0.0172154	CXCL10/CXCL11/CXCL9/CORO1A	4
BP	GO:0070588	calcium ion transmembrane transport	0.00467527	0.0243882	0.0178112	CXCL10/CXCL11/CXCL9/FASLG/CCR5/CORO1A/PTPRC	7
BP	GO:0002244	hematopoietic progenitor cell differentiation	0.00470312	0.0243999	0.0178197	PSMB10/PSMB9/PSMB8/BATF/PTPRC	5
BP	GO:0097696	STAT cascade	0.00470312	0.0243999	0.0178197	IFNG/STAT1/CCL5/IL10RA/PTPRC	5
BP	GO:0032653	regulation of interleukin-10 production	0.004765	0.024632	0.0179892	IDO1/TIGIT/SASH3	3
BP	GO:0033033	negative regulation of myeloid cell apoptotic process	0.00478668	0.024632	0.0179892	CCR5/CCL5	2
BP	GO:0033631	cell-cell adhesion mediated by integrin	0.00478668	0.024632	0.0179892	CD3E/CCL5	2
BP	GO:0071706	tumor necrosis factor superfamily cytokine production	0.00494594	0.0253829	0.0185376	CD2/IFNG/TLR3/SASH3/PTPRC	5
BP	GO:0050663	cytokine secretion	0.00496573	0.025416	0.0185618	CD2/GBP1/GBP5/IFNG/CRTAM/AIF1	6
BP	GO:0002720	positive regulation of cytokine production involved in immune response	0.00529772	0.0268983	0.0196443	RSAD2/CD74/SASH3	3
BP	GO:0010524	positive regulation of calcium ion transport into cytosol	0.00529772	0.0268983	0.0196443	CXCL10/CXCL11/CXCL9	3
BP	GO:0070206	protein trimerization	0.00529772	0.0268983	0.0196443	TRIM22/CD247/CD74	3
BP	GO:0002418	immune response to tumor cell	0.00540182	0.0271374	0.0198189	PRF1/CRTAM	2
BP	GO:0010819	regulation of T cell chemotaxis	0.00540182	0.0271374	0.0198189	CXCL10/CCL5	2
BP	GO:0051709	regulation of killing of cells of other organism	0.00540182	0.0271374	0.0198189	IFNG/PRF1	2
BP	GO:0071360	cellular response to exogenous dsRNA	0.00540182	0.0271374	0.0198189	IFIT1/TLR3	2
BP	GO:0051262	protein tetramerization	0.00545808	0.0273478	0.0199726	GBP5/CD247/CD74/SAMHD1/CCL5	5
BP	GO:0032613	interleukin-10 production	0.00557696	0.0278583	0.0203454	IDO1/TIGIT/SASH3	3
BP	GO:0048872	homeostasis of number of cells	0.00558921	0.0278583	0.0203454	SIT1/CD74/CORO1A/SASH3/STAT1/TNFSF13B	6
BP	GO:0000768	syncytium formation by plasma membrane fusion	0.00586488	0.0290045	0.0211825	CXCL10/CXCL9/CD53	3
BP	GO:0002381	immunoglobulin production involved in immunoglobulin mediated immune response	0.00586488	0.0290045	0.0211825	FGL2/BATF/PTPRC	3
BP	GO:0140253	cell-cell fusion	0.00586488	0.0290045	0.0211825	CXCL10/CXCL9/CD53	3
BP	GO:0051235	maintenance of location	0.00599746	0.0295833	0.0216052	CXCL10/CXCL11/CXCL9/FASLG/CCR5/CORO1A/PTPRC	7
BP	GO:0009200	deoxyribonucleoside triphosphate metabolic process	0.0060512	0.0296945	0.0216865	SAMHD1/CMPK2	2
BP	GO:0043011	myeloid dendritic cell differentiation	0.0060512	0.0296945	0.0216865	BATF2/BATF	2
BP	GO:0045637	regulation of myeloid cell differentiation	0.00615107	0.030107	0.0219877	IFNG/CD74/GPR171/TLR3/STAT1/C1QC	6
BP	GO:0002223	stimulatory C-type lectin receptor signaling pathway	0.0064644	0.0314115	0.0229404	PSMB10/PSMB9/PSMB8/CLEC10A	4
BP	GO:0006949	syncytium formation	0.00646706	0.0314115	0.0229404	CXCL10/CXCL9/CD53	3
BP	GO:0042093	T-helper cell differentiation	0.00646706	0.0314115	0.0229404	IL12RB1/BATF/SLAMF6	3
BP	GO:0051924	regulation of calcium ion transport	0.00650736	0.0315267	0.0230246	CXCL10/CXCL11/CXCL9/CORO1A/CCL5/CCL4	6
BP	GO:1905330	regulation of morphogenesis of an epithelium	0.00659299	0.0318605	0.0232683	CXCL10/PSMB10/PSMB9/PSMB8/STAT1	5
BP	GO:0002544	chronic inflammatory response	0.00673436	0.0322978	0.0235877	IDO1/CCL5	2
BP	GO:0002726	positive regulation of T cell cytokine production	0.00673436	0.0322978	0.0235877	RSAD2/SASH3	2
BP	GO:1901741	positive regulation of myoblast fusion	0.00673436	0.0322978	0.0235877	CXCL9/CD53	2
BP	GO:0038061	NIK/NF-kappaB signaling	0.0070583	0.0337663	0.0246602	PSMB10/PSMB9/PSMB8/CD27/TLR3	5
BP	GO:0002220	innate immune response activating cell surface receptor signaling pathway	0.00708243	0.0337969	0.0246825	PSMB10/PSMB9/PSMB8/CLEC10A	4
BP	GO:0002761	regulation of myeloid leukocyte differentiation	0.00729681	0.0347328	0.025366	IFNG/CD74/TLR3/C1QC	4
BP	GO:1903902	positive regulation of viral life cycle	0.00743715	0.0349418	0.0255186	IFIT1/CD74/CCL5	3
BP	GO:2000514	regulation of CD4-positive, alpha-beta T cell activation	0.00743715	0.0349418	0.0255186	IFNG/IL12RB1/SASH3	3
BP	GO:0002577	regulation of antigen processing and presentation	0.00745082	0.0349418	0.0255186	CD74/FGL2	2
BP	GO:0033630	positive regulation of cell adhesion mediated by integrin	0.00745082	0.0349418	0.0255186	CD3E/CCL5	2
BP	GO:0051767	nitric-oxide synthase biosynthetic process	0.00745082	0.0349418	0.0255186	IFNG/STAT1	2
BP	GO:0051769	regulation of nitric-oxide synthase biosynthetic process	0.00745082	0.0349418	0.0255186	IFNG/STAT1	2
BP	GO:0006521	regulation of cellular amino acid metabolic process	0.00777857	0.0361229	0.0263812	PSMB10/PSMB9/PSMB8	3
BP	GO:0010830	regulation of myotube differentiation	0.00777857	0.0361229	0.0263812	CXCL10/CXCL9/CD53	3
BP	GO:0031640	killing of cells of other organism	0.00777857	0.0361229	0.0263812	IFNG/PRF1/GNLY	3
BP	GO:0044364	disruption of cells of other organism	0.00777857	0.0361229	0.0263812	IFNG/PRF1/GNLY	3
BP	GO:0043902	positive regulation of multi-organism process	0.00788413	0.036524	0.0266742	IFIT1/IFNG/PRF1/CD74/CCL5	5
BP	GO:0048245	eosinophil chemotaxis	0.00820015	0.0378041	0.027609	CCL5/CCL4	2
BP	GO:0140131	positive regulation of lymphocyte chemotaxis	0.00820015	0.0378041	0.027609	CCL5/CCL4	2
BP	GO:0016445	somatic diversification of immunoglobulins	0.00848884	0.0390404	0.028512	BATF/SAMHD1/PTPRC	3
BP	GO:0050731	positive regulation of peptidyl-tyrosine phosphorylation	0.00859148	0.0394173	0.0287872	IFNG/CD3E/CD74/CCL5/PTPRC	5
BP	GO:0019883	antigen processing and presentation of endogenous antigen	0.00898188	0.0409127	0.0298793	CD74/TAP1	2
BP	GO:0032727	positive regulation of interferon-alpha production	0.00898188	0.0409127	0.0298793	TLR3/STAT1	2
BP	GO:0071359	cellular response to dsRNA	0.00898188	0.0409127	0.0298793	IFIT1/TLR3	2
BP	GO:0002347	response to tumor cell	0.00979556	0.0443011	0.0323539	PRF1/CRTAM	2
BP	GO:0032753	positive regulation of interleukin-4 production	0.00979556	0.0443011	0.0323539	CD3E/SASH3	2
BP	GO:0034123	positive regulation of toll-like receptor signaling pathway	0.00979556	0.0443011	0.0323539	RSAD2/TLR3	2
BP	GO:0050918	positive chemotaxis	0.0100205	0.045211	0.0330184	CXCL10/CORO1A/CCL5	3
BP	GO:0044106	cellular amine metabolic process	0.0102097	0.0458475	0.0334833	IDO1/PSMB10/PSMB9/PSMB8	4
BP	GO:0050853	B cell receptor signaling pathway	0.0102097	0.0458475	0.0334833	CTLA4/ITK/PTPRC/IGHM	4
BP	GO:0002407	dendritic cell chemotaxis	0.0106408	0.0474473	0.0346517	CCR5/CCL5	2
BP	GO:0031579	membrane raft organization	0.0106408	0.0474473	0.0346517	CD2/PTPRC	2
BP	GO:0032897	negative regulation of viral transcription	0.0106408	0.0474473	0.0346517	CCL5/CCL4	2
BP	GO:0034121	regulation of toll-like receptor signaling pathway	0.0108426	0.0482345	0.0352265	RSAD2/IRF1/TLR3	3
BP	GO:0034764	positive regulation of transmembrane transport	0.0109754	0.0487113	0.0355747	CXCL10/CXCL11/CXCL9/IFNG/CTSS	5
BP	GO:1904427	positive regulation of calcium ion transmembrane transport	0.0112679	0.0498932	0.0364379	CXCL10/CXCL11/CXCL9	3
BP	GO:0060330	regulation of response to interferon-gamma	0.011517	0.050643	0.0369855	IFNG/STAT1	2
BP	GO:0060334	regulation of interferon-gamma-mediated signaling pathway	0.011517	0.050643	0.0369855	IFNG/STAT1	2
BP	GO:0072677	eosinophil migration	0.011517	0.050643	0.0369855	CCL5/CCL4	2
BP	GO:0002920	regulation of humoral immune response	0.0116169	0.0509647	0.0372204	C1QA/C1QB/C1QC/PTPRC	4
BP	GO:0002532	production of molecular mediator involved in inflammatory response	0.0117027	0.0511054	0.0373232	IDO1/GBP5/CD96	3
BP	GO:1902036	regulation of hematopoietic stem cell differentiation	0.0117027	0.0511054	0.0373232	PSMB10/PSMB9/PSMB8	3
BP	GO:0050707	regulation of cytokine secretion	0.0123219	0.0536864	0.0392082	CD2/GBP1/IFNG/CRTAM/AIF1	5
BP	GO:0001916	positive regulation of T cell mediated cytotoxicity	0.0124239	0.0540072	0.0394425	IL12RB1/PTPRC	2
BP	GO:0006958	complement activation, classical pathway	0.0125183	0.0541699	0.0395613	C1QA/C1QB/C1QC/IGHM	4
BP	GO:0046425	regulation of JAK-STAT cascade	0.0125183	0.0541699	0.0395613	IFNG/CCL5/IL10RA/PTPRC	4
BP	GO:0009308	amine metabolic process	0.0128283	0.0553859	0.0404493	IDO1/PSMB10/PSMB9/PSMB8	4
BP	GO:0001960	negative regulation of cytokine-mediated signaling pathway	0.0130646	0.0561513	0.0410083	SAMHD1/CCL5/PTPRC	3
BP	GO:0002200	somatic diversification of immune receptors	0.0130646	0.0561513	0.0410083	BATF/SAMHD1/PTPRC	3
BP	GO:0050715	positive regulation of cytokine secretion	0.0131433	0.0563623	0.0411624	CD2/IFNG/CRTAM/AIF1	4
BP	GO:0032673	regulation of interleukin-4 production	0.013361	0.0565321	0.0412864	CD3E/SASH3	2
BP	GO:0036336	dendritic cell migration	0.013361	0.0565321	0.0412864	CCR5/CCL5	2
BP	GO:0043921	modulation by host of viral transcription	0.013361	0.0565321	0.0412864	CCL5/CCL4	2
BP	GO:0048143	astrocyte activation	0.013361	0.0565321	0.0412864	IFNG/C1QA	2
BP	GO:0052472	modulation by host of symbiont transcription	0.013361	0.0565321	0.0412864	CCL5/CCL4	2
BP	GO:0060143	positive regulation of syncytium formation by plasma membrane fusion	0.013361	0.0565321	0.0412864	CXCL9/CD53	2
BP	GO:0061418	regulation of transcription from RNA polymerase II promoter in response to hypoxia	0.0140208	0.059099	0.0431611	PSMB10/PSMB9/PSMB8	3
BP	GO:0050920	regulation of chemotaxis	0.0140298	0.059099	0.0431611	CXCL10/CD74/AIF1/CCL5/CCL4	5
BP	GO:0032647	regulation of interferon-alpha production	0.0143279	0.0599205	0.0437611	TLR3/STAT1	2
BP	GO:0045577	regulation of B cell differentiation	0.0143279	0.0599205	0.0437611	CD27/IKZF3	2
BP	GO:0052312	modulation of transcription in other organism involved in symbiotic interaction	0.0143279	0.0599205	0.0437611	CCL5/CCL4	2
BP	GO:0050727	regulation of inflammatory response	0.0143507	0.0599205	0.0437611	IDO1/GBP5/TLR3/C1QA/C1QB/CCL5/C1QC/PTPRC	8
BP	GO:0010959	regulation of metal ion transport	0.0149363	0.0622292	0.0454471	CXCL10/CXCL11/CXCL9/IFNG/CORO1A/CCL5/CCL4	7
BP	GO:0033032	regulation of myeloid cell apoptotic process	0.0153242	0.0637057	0.0465255	CCR5/CCL5	2
BP	GO:0002224	toll-like receptor signaling pathway	0.0154866	0.064101	0.0468141	RSAD2/IRF1/TLR3/CTSS	4
BP	GO:1904892	regulation of STAT cascade	0.0154866	0.064101	0.0468141	IFNG/CCL5/IL10RA/PTPRC	4
BP	GO:0097191	extrinsic apoptotic signaling pathway	0.0158905	0.0656302	0.0479309	IFNG/FASLG/CD27/TLR3/PTPRC	5
BP	GO:0031145	anaphase-promoting complex-dependent catabolic process	0.0160497	0.0657175	0.0479947	PSMB10/PSMB9/PSMB8	3
BP	GO:0033238	regulation of cellular amine metabolic process	0.0160497	0.0657175	0.0479947	PSMB10/PSMB9/PSMB8	3
BP	GO:0048708	astrocyte differentiation	0.0160497	0.0657175	0.0479947	IFNG/C1QA/S100B	3
BP	GO:0060761	negative regulation of response to cytokine stimulus	0.0160497	0.0657175	0.0479947	SAMHD1/CCL5/PTPRC	3
BP	GO:0001782	B cell homeostasis	0.0163494	0.0659516	0.0481657	CD74/TNFSF13B	2
BP	GO:0032607	interferon-alpha production	0.0163494	0.0659516	0.0481657	TLR3/STAT1	2
BP	GO:0032728	positive regulation of interferon-beta production	0.0163494	0.0659516	0.0481657	IRF1/TLR3	2
BP	GO:0046596	regulation of viral entry into host cell	0.0163494	0.0659516	0.0481657	CD74/IFITM1	2
BP	GO:0048873	homeostasis of number of cells within a tissue	0.0163494	0.0659516	0.0481657	CORO1A/SASH3	2
BP	GO:0050690	regulation of defense response to virus by virus	0.0163494	0.0659516	0.0481657	CD247/CD8B	2
BP	GO:0050869	negative regulation of B cell activation	0.0163494	0.0659516	0.0481657	SLA2/CTLA4	2
BP	GO:0042119	neutrophil activation	0.0165696	0.0666989	0.0487115	TBC1D10C/ITGAL/FGL2/ARHGAP9/CCL5/PTPRC/CD53/CTSS	8
BP	GO:0002791	regulation of peptide secretion	0.0169319	0.0680133	0.0496714	CD2/GBP1/RSAD2/IFNG/CRTAM/CD74/AIF1/CCL5	8
BP	GO:1903169	regulation of calcium ion transmembrane transport	0.0173117	0.0693928	0.0506788	CXCL10/CXCL11/CXCL9/CORO1A	4
BP	GO:0002724	regulation of T cell cytokine production	0.0174031	0.0694663	0.0507325	RSAD2/SASH3	2
BP	GO:0009394	2'-deoxyribonucleotide metabolic process	0.0174031	0.0694663	0.0507325	SAMHD1/CMPK2	2
BP	GO:1901532	regulation of hematopoietic progenitor cell differentiation	0.0182352	0.0726356	0.0530471	PSMB10/PSMB9/PSMB8	3
BP	GO:0071353	cellular response to interleukin-4	0.0184849	0.0734764	0.0536612	IL2RG/CORO1A	2
BP	GO:0046777	protein autophosphorylation	0.019136	0.0759059	0.0554355	ZAP70/MAP4K1/ITK/SLA/PTPRC	5
BP	GO:0001914	regulation of T cell mediated cytotoxicity	0.0195944	0.0772417	0.0564111	IL12RB1/PTPRC	2
BP	GO:0019692	deoxyribose phosphate metabolic process	0.0195944	0.0772417	0.0564111	SAMHD1/CMPK2	2
BP	GO:0033028	myeloid cell apoptotic process	0.0195944	0.0772417	0.0564111	CCR5/CCL5	2
BP	GO:0050829	defense response to Gram-negative bacterium	0.0199776	0.0785896	0.0573954	RNASE6/MPEG1/IGHM	3
BP	GO:0046427	positive regulation of JAK-STAT cascade	0.0205781	0.080785	0.0589988	IFNG/CCL5/IL10RA	3
BP	GO:0010922	positive regulation of phosphatase activity	0.0207312	0.0808858	0.0590724	IFNG/PTPRC	2
BP	GO:0032660	regulation of interleukin-17 production	0.0207312	0.0808858	0.0590724	IFNG/SLAMF6	2
BP	GO:0070670	response to interleukin-4	0.0207312	0.0808858	0.0590724	IL2RG/CORO1A	2
BP	GO:0045638	negative regulation of myeloid cell differentiation	0.0218088	0.0843888	0.0616307	GPR171/TLR3/C1QC	3
BP	GO:0045639	positive regulation of myeloid cell differentiation	0.0218088	0.0843888	0.0616307	IFNG/CD74/STAT1	3
BP	GO:0000266	mitochondrial fission	0.021895	0.0843888	0.0616307	MX1/MX2	2
BP	GO:0009262	deoxyribonucleotide metabolic process	0.021895	0.0843888	0.0616307	SAMHD1/CMPK2	2
BP	GO:0045070	positive regulation of viral genome replication	0.021895	0.0843888	0.0616307	IFIT1/CCL5	2
BP	GO:0060338	regulation of type I interferon-mediated signaling pathway	0.021895	0.0843888	0.0616307	ZBP1/SAMHD1	2
BP	GO:1904894	positive regulation of STAT cascade	0.0224389	0.0863105	0.0630342	IFNG/CCL5/IL10RA	3
BP	GO:0010972	negative regulation of G2/M transition of mitotic cell cycle	0.0230789	0.0884392	0.0645888	PSMB10/PSMB9/PSMB8	3
BP	GO:0032733	positive regulation of interleukin-10 production	0.0230852	0.0884392	0.0645888	TIGIT/SASH3	2
BP	GO:0042180	cellular ketone metabolic process	0.0235006	0.0898497	0.0656189	IDO1/PSMB10/PSMB9/PSMB8/CD74	5
BP	GO:0006906	vesicle fusion	0.0237288	0.090179	0.0658594	TAP1/CORO1A/SAMD9L	3
BP	GO:0051289	protein homotetramerization	0.0237288	0.090179	0.0658594	GBP5/CD247/SAMHD1	3
BP	GO:1901216	positive regulation of neuron death	0.0237288	0.090179	0.0658594	IFNG/FASLG/C1QA	3
BP	GO:0038083	peptidyl-tyrosine autophosphorylation	0.0243016	0.0918061	0.0670477	ITK/SLA	2
BP	GO:0043029	T cell homeostasis	0.0243016	0.0918061	0.0670477	SIT1/CORO1A	2
BP	GO:1903514	release of sequestered calcium ion into cytosol by endoplasmic reticulum	0.0243016	0.0918061	0.0670477	FASLG/CCR5	2
BP	GO:0031146	SCF-dependent proteasomal ubiquitin-dependent protein catabolic process	0.0243886	0.0919523	0.0671545	PSMB10/PSMB9/PSMB8	3
BP	GO:1904062	regulation of cation transmembrane transport	0.0249045	0.0935802	0.0683433	CXCL10/CXCL11/CXCL9/IFNG/CORO1A/CTSS	6
BP	GO:0038095	Fc-epsilon receptor signaling pathway	0.0249678	0.0935802	0.0683433	PSMB10/PSMB9/PSMB8/ITK	4
BP	GO:0048660	regulation of smooth muscle cell proliferation	0.0249678	0.0935802	0.0683433	IFNG/STAT1/AIF1/CCL5	4
BP	GO:0032755	positive regulation of interleukin-6 production	0.0250582	0.0937346	0.0684561	CD74/TLR3/AIF1	3
BP	GO:0002707	negative regulation of lymphocyte mediated immunity	0.0255437	0.0949907	0.0693735	CD96/PTPRC	2
BP	GO:0010831	positive regulation of myotube differentiation	0.0255437	0.0949907	0.0693735	CXCL9/CD53	2
BP	GO:0032620	interleukin-17 production	0.0255437	0.0949907	0.0693735	IFNG/SLAMF6	2
BP	GO:0048659	smooth muscle cell proliferation	0.0259261	0.0962246	0.0702746	IFNG/STAT1/AIF1/CCL5	4
BP	GO:0019886	antigen processing and presentation of exogenous peptide antigen via MHC class II	0.0264271	0.0978935	0.0714934	LAG3/CD74/CTSS	3
BP	GO:0050730	regulation of peptidyl-tyrosine phosphorylation	0.0264826	0.0979083	0.0715043	IFNG/CD3E/CD74/CCL5/PTPRC	5
BP	GO:0048863	stem cell differentiation	0.0268715	0.0991539	0.0724139	PSMB10/PSMB9/PSMB8/BATF/PTPRC	5
BP	GO:0070498	interleukin-1-mediated signaling pathway	0.0278354	0.102314	0.0747217	PSMB10/PSMB9/PSMB8	3
BP	GO:0090174	organelle membrane fusion	0.0278354	0.102314	0.0747217	TAP1/CORO1A/SAMD9L	3
BP	GO:0006956	complement activation	0.0279084	0.102384	0.0747732	C1QA/C1QB/C1QC/IGHM	4
BP	GO:0002369	T cell cytokine production	0.0281036	0.102705	0.0750074	RSAD2/SASH3	2
BP	GO:0042036	negative regulation of cytokine biosynthetic process	0.0281036	0.102705	0.0750074	LAG3/PTPRC	2
BP	GO:0002495	antigen processing and presentation of peptide antigen via MHC class II	0.0285543	0.103953	0.0759188	LAG3/CD74/CTSS	3
BP	GO:0048661	positive regulation of smooth muscle cell proliferation	0.0285543	0.103953	0.0759188	STAT1/AIF1/CCL5	3
BP	GO:0031589	cell-substrate adhesion	0.0288285	0.104751	0.0765014	GBP1/CD3E/CD96/ITGAL/CORO1A/SPOCK2	6
BP	GO:0002504	antigen processing and presentation of peptide or polysaccharide antigen via MHC class II	0.029283	0.1062	0.0775597	LAG3/CD74/CTSS	3
BP	GO:0002639	positive regulation of immunoglobulin production	0.030762	0.11114	0.0811676	SASH3/PTPRC	2
BP	GO:0097028	dendritic cell differentiation	0.030762	0.11114	0.0811676	BATF2/BATF	2
BP	GO:0010565	regulation of cellular ketone metabolic process	0.0310475	0.111959	0.0817658	PSMB10/PSMB9/PSMB8/CD74	4
BP	GO:1902750	negative regulation of cell cycle G2/M phase transition	0.031528	0.113477	0.0828743	PSMB10/PSMB9/PSMB8	3
BP	GO:0042088	T-helper 1 type immune response	0.0321271	0.115198	0.084131	IL12RB1/IL18BP	2
BP	GO:0045429	positive regulation of nitric oxide biosynthetic process	0.0321271	0.115198	0.084131	IFNG/AIF1	2
BP	GO:0048524	positive regulation of viral process	0.0330735	0.118368	0.0864466	IFIT1/CD74/CCL5	3
BP	GO:0014002	astrocyte development	0.0335157	0.119056	0.0869487	IFNG/C1QA	2
BP	GO:0070266	necroptotic process	0.0335157	0.119056	0.0869487	FASLG/TLR3	2
BP	GO:0071622	regulation of granulocyte chemotaxis	0.0335157	0.119056	0.0869487	CD74/CCL5	2
BP	GO:1904407	positive regulation of nitric oxide metabolic process	0.0335157	0.119056	0.0869487	IFNG/AIF1	2
BP	GO:0060071	Wnt signaling pathway, planar cell polarity pathway	0.0338609	0.120058	0.0876805	PSMB10/PSMB9/PSMB8	3
BP	GO:0050708	regulation of protein secretion	0.035402	0.125278	0.0914928	CD2/GBP1/RSAD2/IFNG/CRTAM/AIF1/CCL5	7
BP	GO:0090175	regulation of establishment of planar polarity	0.0354647	0.125278	0.0914928	PSMB10/PSMB9/PSMB8	3
BP	GO:0019731	antibacterial humoral response	0.0363621	0.127737	0.0932886	RNASE6/IGHM	2
BP	GO:0033628	regulation of cell adhesion mediated by integrin	0.0363621	0.127737	0.0932886	CD3E/CCL5	2
BP	GO:0043330	response to exogenous dsRNA	0.0363621	0.127737	0.0932886	IFIT1/TLR3	2
BP	GO:0014902	myotube differentiation	0.0371072	0.130114	0.095025	CXCL10/CXCL9/CD53	3
BP	GO:0030100	regulation of endocytosis	0.0373185	0.130615	0.0953904	IFNG/SIRPG/IL2RG/IL2RB/PTPRC	5
BP	GO:0002204	somatic recombination of immunoglobulin genes involved in immune response	0.0378191	0.131161	0.0957894	BATF/PTPRC	2
BP	GO:0002208	somatic diversification of immunoglobulins involved in immune response	0.0378191	0.131161	0.0957894	BATF/PTPRC	2
BP	GO:0014911	positive regulation of smooth muscle cell migration	0.0378191	0.131161	0.0957894	AIF1/CCL5	2
BP	GO:0035722	interleukin-12-mediated signaling pathway	0.0378191	0.131161	0.0957894	IFNG/IL12RB1	2
BP	GO:0045190	isotype switching	0.0378191	0.131161	0.0957894	BATF/PTPRC	2
BP	GO:0002762	negative regulation of myeloid leukocyte differentiation	0.0392981	0.135796	0.0991744	TLR3/C1QC	2
BP	GO:0032648	regulation of interferon-beta production	0.0392981	0.135796	0.0991744	IRF1/TLR3	2
BP	GO:0030449	regulation of complement activation	0.0396432	0.13674	0.0998639	C1QA/C1QB/C1QC	3
BP	GO:0043312	neutrophil degranulation	0.040048	0.137887	0.100701	TBC1D10C/ITGAL/FGL2/ARHGAP9/PTPRC/CD53/CTSS	7
BP	GO:0002221	pattern recognition receptor signaling pathway	0.040401	0.138469	0.101127	RSAD2/IRF1/TLR3/CTSS	4
BP	GO:2000257	regulation of protein activation cascade	0.0405076	0.138469	0.101127	C1QA/C1QB/C1QC	3
BP	GO:2000736	regulation of stem cell differentiation	0.0405076	0.138469	0.101127	PSMB10/PSMB9/PSMB8	3
BP	GO:0002704	negative regulation of leukocyte mediated immunity	0.0407989	0.138469	0.101127	CD96/PTPRC	2
BP	GO:0030857	negative regulation of epithelial cell differentiation	0.0407989	0.138469	0.101127	IFNG/STAT1	2
BP	GO:0051205	protein insertion into membrane	0.0407989	0.138469	0.101127	GZMB/RTP4	2
BP	GO:0071349	cellular response to interleukin-12	0.0407989	0.138469	0.101127	IFNG/IL12RB1	2
BP	GO:0097300	programmed necrotic cell death	0.0407989	0.138469	0.101127	FASLG/TLR3	2
BP	GO:0072376	protein activation cascade	0.0410334	0.139017	0.101527	C1QA/C1QB/C1QC/IGHM	4
BP	GO:0002283	neutrophil activation involved in immune response	0.0411743	0.139247	0.101694	TBC1D10C/ITGAL/FGL2/ARHGAP9/PTPRC/CD53/CTSS	7
BP	GO:0051153	regulation of striated muscle cell differentiation	0.0413816	0.139699	0.102025	CXCL10/CXCL9/CD53	3
BP	GO:0001961	positive regulation of cytokine-mediated signaling pathway	0.0423211	0.142115	0.10379	ZBP1/CD74	2
BP	GO:0032608	interferon-beta production	0.0423211	0.142115	0.10379	IRF1/TLR3	2
BP	GO:0070671	response to interleukin-12	0.0423211	0.142115	0.10379	IFNG/IL12RB1	2
BP	GO:0002698	negative regulation of immune effector process	0.0440603	0.147695	0.107865	CD96/FGL2/PTPRC	3
BP	GO:0043618	regulation of transcription from RNA polymerase II promoter in response to stress	0.0449721	0.150223	0.10971	PSMB10/PSMB9/PSMB8	3
BP	GO:0046718	viral entry into host cell	0.0449721	0.150223	0.10971	CCR5/CD74/IFITM1	3
BP	GO:0016447	somatic recombination of immunoglobulin gene segments	0.0454284	0.15139	0.110563	BATF/PTPRC	2
BP	GO:0002446	neutrophil mediated immunity	0.0454806	0.15139	0.110563	TBC1D10C/ITGAL/FGL2/ARHGAP9/PTPRC/CD53/CTSS	7
BP	GO:0006401	RNA catabolic process	0.0461582	0.153377	0.112014	PSMB10/PSMB9/ISG20/PSMB8/RNASE6/OAS2	6
BP	GO:0071456	cellular response to hypoxia	0.0469774	0.155403	0.113494	PSMB10/PSMB9/PSMB8/S100B	4
BP	GO:0043331	response to dsRNA	0.0470127	0.155403	0.113494	IFIT1/TLR3	2
BP	GO:0045661	regulation of myoblast differentiation	0.0470127	0.155403	0.113494	CXCL10/CXCL9	2
BP	GO:0070372	regulation of ERK1 and ERK2 cascade	0.0471438	0.155566	0.113613	GBP1/CD74/CCL5/PTPRC/CCL4	5
BP	GO:0001736	establishment of planar polarity	0.0477636	0.156796	0.114511	PSMB10/PSMB9/PSMB8	3
BP	GO:0007164	establishment of tissue polarity	0.0477636	0.156796	0.114511	PSMB10/PSMB9/PSMB8	3
BP	GO:0048284	organelle fusion	0.0477636	0.156796	0.114511	TAP1/CORO1A/SAMD9L	3
BP	GO:0051701	interaction with host	0.0483601	0.158481	0.115742	IFIT1/CCR5/CD74/IFITM1	4
BP	GO:0002763	positive regulation of myeloid leukocyte differentiation	0.0486172	0.15905	0.116157	IFNG/CD74	2
BP	GO:0009612	response to mechanical stimulus	0.0490599	0.160223	0.117014	CXCL10/IRF1/TLR3/STAT1	4
CC	GO:0009897	external side of plasma membrane	4.77245e-17	6.77688e-15	5.32505e-15	CXCL10/CD2/CD3D/CXCL9/CD8A/LAG3/FASLG/CD3G/CXCR3/CXCR6/CD3E/CD27/CCR5/PDCD1/IL12RB1/CD74/CTLA4/IL2RG/ICOS/BTN3A3/CD5/IL2RB/PTPRC/IGHM	24
CC	GO:0001772	immunological synapse	1.00573e-07	7.14066e-06	5.6109e-06	GZMB/GZMA/CD3E/ZAP70/CORO1A/CD53	6
CC	GO:0042101	T cell receptor complex	1.57836e-06	7.47089e-05	5.87038e-05	CD3D/CD8A/CD3G/CD3E/TRAC/CD247/CD8B/ZAP70	8
CC	GO:0098802	plasma membrane receptor complex	3.08869e-06	0.000109648	8.61581e-05	CD3D/CD8A/CD3G/CD3E/TRAC/CD247/CD8B/IL12RB1/ZAP70/ITGAL/IL2RB	11
CC	GO:0019774	proteasome core complex, beta-subunit complex	4.04995e-05	0.00115018	0.000903778	PSMB10/PSMB9/PSMB8	3
CC	GO:0005839	proteasome core complex	0.000268286	0.00634943	0.00498918	PSMB10/PSMB9/PSMB8	3
CC	GO:0033655	host cell cytoplasm part	0.00176303	0.0357643	0.0281024	GBP4/GBP2	2
CC	GO:0030430	host cell cytoplasm	0.00214581	0.0380882	0.0299285	GBP4/GBP2	2
CC	GO:0033646	host intracellular part	0.00350609	0.0497865	0.0391206	GBP4/GBP2	2
CC	GO:0043656	intracellular region of host	0.00350609	0.0497865	0.0391206	GBP4/GBP2	2
CC	GO:0033643	host cell part	0.00458496	0.0591877	0.0465077	GBP4/GBP2	2
CC	GO:0036019	endolysosome	0.00713944	0.0810882	0.0637164	TLR3/CTSS	2
CC	GO:0000502	proteasome complex	0.00765507	0.0810882	0.0637164	PSMB10/PSMB9/PSMB8	3
CC	GO:1905369	endopeptidase complex	0.00799461	0.0810882	0.0637164	PSMB10/PSMB9/PSMB8	3
CC	GO:0045335	phagocytic vesicle	0.0102502	0.0858279	0.0674407	TAP1/CORO1A/MPEG1/GNLY	4
CC	GO:0018995	host	0.01145	0.0858279	0.0674407	GBP4/IFIT1/GBP2	3
CC	GO:0043657	host cell	0.01145	0.0858279	0.0674407	GBP4/IFIT1/GBP2	3
CC	GO:0001891	phagocytic cup	0.0128108	0.0858279	0.0674407	CORO1A/AIF1	2
CC	GO:0044215	other organism	0.0132214	0.0858279	0.0674407	GBP4/IFIT1/GBP2	3
CC	GO:0044216	other organism cell	0.0132214	0.0858279	0.0674407	GBP4/IFIT1/GBP2	3
CC	GO:0044217	other organism part	0.0132214	0.0858279	0.0674407	GBP4/IFIT1/GBP2	3
CC	GO:0030139	endocytic vesicle	0.0132973	0.0858279	0.0674407	CD74/CTLA4/TAP1/CORO1A/MPEG1/GNLY	6
CC	GO:0005811	lipid droplet	0.0151406	0.0911406	0.0716153	RSAD2/GIMAP7/GIMAP2	3
CC	GO:0045121	membrane raft	0.0158215	0.0911406	0.0716153	CD2/CD8A/FASLG/CD48/ZAP70/PTPRC	6
CC	GO:0098857	membrane microdomain	0.0160459	0.0911406	0.0716153	CD2/CD8A/FASLG/CD48/ZAP70/PTPRC	6
CC	GO:0005581	collagen trimer	0.0182995	0.0941463	0.073977	C1QA/C1QB/C1QC	3
CC	GO:0098589	membrane region	0.018912	0.0941463	0.073977	CD2/CD8A/FASLG/CD48/ZAP70/PTPRC	6
CC	GO:1905368	peptidase complex	0.0194277	0.0941463	0.073977	PSMB10/PSMB9/PSMB8	3
CC	GO:0031904	endosome lumen	0.0198901	0.0941463	0.073977	PRF1/CTSS	2
CC	GO:0098636	protein complex involved in cell adhesion	0.0198901	0.0941463	0.073977	CTLA4/ITGAL	2
CC	GO:0043202	lysosomal lumen	0.0230386	0.105532	0.0829233	FASLG/CD74/CTSS	3
CC	GO:0005769	early endosome	0.0250414	0.111121	0.0873155	LAMP3/CD8B/TLR3/CORO1A/CYTIP/SAMD9L	6
CC	GO:0098562	cytoplasmic side of membrane	0.0274738	0.118221	0.0928938	CD2/RASAL3/PTPN7/PTPRC	4
CC	GO:0030136	clathrin-coated vesicle	0.0326463	0.136346	0.107137	CD3D/CD3G/CD74/CTLA4	4
CC	GO:0030665	clathrin-coated vesicle membrane	0.0375211	0.152228	0.119616	CD3D/CD3G/CD74	3
CC	GO:0030667	secretory granule membrane	0.0425929	0.168005	0.132013	LAMP3/TBC1D10C/ITGAL/PTPRC/CD53	5
MF	GO:0019955	cytokine binding	1.6282e-08	4.02165e-06	3.23925e-06	GBP1/CXCR3/CXCR6/CCR5/IL12RB1/CD74/IL18BP/IL2RG/IL10RA/IL2RB	10
MF	GO:0004896	cytokine receptor activity	2.8476e-07	3.51679e-05	2.83261e-05	CXCR3/CXCR6/CCR5/IL12RB1/CD74/IL2RG/IL10RA/IL2RB	8
MF	GO:0042379	chemokine receptor binding	5.58803e-06	0.000341259	0.000274869	CXCL10/CXCL11/CXCL9/STAT1/CCL5/CCL4	6
MF	GO:0042287	MHC protein binding	7.17507e-06	0.000341259	0.000274869	CD8A/LAG3/CD8B/CD74/TAP1	5
MF	GO:0005525	GTP binding	9.02919e-06	0.000341259	0.000274869	GBP4/GBP1/GBP5/IFI44L/GBP2/CIITA/SAMHD1/GIMAP4/GIMAP7/GIMAP2/MX1/MX2	12
MF	GO:0032550	purine ribonucleoside binding	1.00474e-05	0.000341259	0.000274869	GBP4/GBP1/GBP5/IFI44L/GBP2/CIITA/SAMHD1/GIMAP4/GIMAP7/GIMAP2/MX1/MX2	12
MF	GO:0001883	purine nucleoside binding	1.08758e-05	0.000341259	0.000274869	GBP4/GBP1/GBP5/IFI44L/GBP2/CIITA/SAMHD1/GIMAP4/GIMAP7/GIMAP2/MX1/MX2	12
MF	GO:0032549	ribonucleoside binding	1.11649e-05	0.000341259	0.000274869	GBP4/GBP1/GBP5/IFI44L/GBP2/CIITA/SAMHD1/GIMAP4/GIMAP7/GIMAP2/MX1/MX2	12
MF	GO:0001882	nucleoside binding	1.33845e-05	0.000341259	0.000274869	GBP4/GBP1/GBP5/IFI44L/GBP2/CIITA/SAMHD1/GIMAP4/GIMAP7/GIMAP2/MX1/MX2	12
MF	GO:0019001	guanyl nucleotide binding	1.51978e-05	0.000341259	0.000274869	GBP4/GBP1/GBP5/IFI44L/GBP2/CIITA/SAMHD1/GIMAP4/GIMAP7/GIMAP2/MX1/MX2	12
MF	GO:0032561	guanyl ribonucleotide binding	1.51978e-05	0.000341259	0.000274869	GBP4/GBP1/GBP5/IFI44L/GBP2/CIITA/SAMHD1/GIMAP4/GIMAP7/GIMAP2/MX1/MX2	12
MF	GO:0005125	cytokine activity	1.9078e-05	0.000376301	0.000303094	CXCL10/CXCL11/CXCL9/IFNG/FASLG/SECTM1/TNFSF13B/CCL5/CCL4	9
MF	GO:0008009	chemokine activity	1.98053e-05	0.000376301	0.000303094	CXCL10/CXCL11/CXCL9/CCL5/CCL4	5
MF	GO:0005126	cytokine receptor binding	2.52212e-05	0.000444974	0.000358406	CXCL10/CXCL11/CXCL9/IFNG/FASLG/IL12RB1/STAT1/TNFSF13B/CCL5/CCL4	10
MF	GO:0045236	CXCR chemokine receptor binding	4.82184e-05	0.000793997	0.000639529	CXCL10/CXCL11/CXCL9	3
MF	GO:0015026	coreceptor activity	0.000221334	0.00341684	0.00275211	CD8A/CXCR6/CCR5/CD8B	4
MF	GO:0042288	MHC class I protein binding	0.000318617	0.00462932	0.00372871	CD8A/CD8B/TAP1	3
MF	GO:0004298	threonine-type endopeptidase activity	0.000369886	0.00480851	0.00387304	PSMB10/PSMB9/PSMB8	3
MF	GO:0070003	threonine-type peptidase activity	0.000369886	0.00480851	0.00387304	PSMB10/PSMB9/PSMB8	3
MF	GO:0016493	C-C chemokine receptor activity	0.000487685	0.00602291	0.00485118	CXCR3/CXCR6/CCR5	3
MF	GO:0019957	C-C chemokine binding	0.000554606	0.00652323	0.00525417	CXCR3/CXCR6/CCR5	3
MF	GO:0001637	G protein-coupled chemoattractant receptor activity	0.000705434	0.00757575	0.00610193	CXCR3/CXCR6/CCR5	3
MF	GO:0004950	chemokine receptor activity	0.000705434	0.00757575	0.00610193	CXCR3/CXCR6/CCR5	3
MF	GO:0005164	tumor necrosis factor receptor binding	0.00118986	0.0122457	0.00986332	FASLG/STAT1/TNFSF13B	3
MF	GO:0019956	chemokine binding	0.00130649	0.0129081	0.0103969	CXCR3/CXCR6/CCR5	3
MF	GO:0035591	signaling adaptor activity	0.00213814	0.0203124	0.0163607	SH2D1A/SLA2/DOK2/SLA	4
MF	GO:0004175	endopeptidase activity	0.00251933	0.0230472	0.0185635	GZMB/GZMA/GZMH/PSMB10/PSMB9/PSMB8/GZMK/GZMM/CTSS	9
MF	GO:0001664	G protein-coupled receptor binding	0.00299817	0.0262278	0.0211253	CXCL10/CXCL11/CXCL9/RTP4/STAT1/CCL5/CCL4	7
MF	GO:0048020	CCR chemokine receptor binding	0.00307938	0.0262278	0.0211253	STAT1/CCL5/CCL4	3
MF	GO:0004715	non-membrane spanning protein tyrosine kinase activity	0.00373238	0.0297386	0.0239531	ZAP70/ITK/SLA	3
MF	GO:0032813	tumor necrosis factor receptor superfamily binding	0.00373238	0.0297386	0.0239531	FASLG/STAT1/TNFSF13B	3
MF	GO:0004252	serine-type endopeptidase activity	0.004696	0.0362472	0.0291955	GZMB/GZMA/GZMH/GZMK/GZMM	5
MF	GO:0005070	SH3/SH2 adaptor activity	0.00527627	0.0394921	0.0318091	SH2D1A/SLA2/SLA	3
MF	GO:0048018	receptor ligand activity	0.0055607	0.0403968	0.0325378	CXCL10/CXCL11/CXCL9/IFNG/FASLG/SECTM1/TNFSF13B/CCL5/CCL4	9
MF	GO:0030674	protein binding, bridging	0.00605173	0.0427079	0.0343993	TRIM22/SH2D1A/SLA2/DOK2/SLA	5
MF	GO:0043621	protein self-association	0.00648965	0.0440789	0.0355036	CD2/RSAD2/CCL5	3
MF	GO:0003924	GTPase activity	0.00660292	0.0440789	0.0355036	GBP4/GBP1/GBP5/GBP2/GIMAP7/MX1/MX2	7
MF	GO:0008236	serine-type peptidase activity	0.00801692	0.05211	0.0419722	GZMB/GZMA/GZMH/GZMK/GZMM	5
MF	GO:0017171	serine hydrolase activity	0.00876022	0.0554814	0.0446878	GZMB/GZMA/GZMH/GZMK/GZMM	5
MF	GO:0030159	receptor signaling complex scaffold activity	0.0105111	0.0649063	0.0522791	CD3G/CD3E	2
MF	GO:0023023	MHC protein complex binding	0.0123545	0.0744281	0.0599485	CD8A/CD74	2
MF	GO:0004435	phosphatidylinositol phospholipase C activity	0.0133252	0.0783649	0.0631194	CCR5/CCL5	2
MF	GO:0003725	double-stranded RNA binding	0.0144091	0.0827683	0.0666661	TLR3/OAS1/OAS2	3
MF	GO:0004629	phospholipase C activity	0.0153625	0.0843231	0.0679185	CCR5/CCL5	2
MF	GO:0030507	spectrin binding	0.0153625	0.0843231	0.0679185	GBP1/PTPRC	2
MF	GO:0032947	protein-containing complex scaffold activity	0.0164281	0.086335	0.0695389	CD3G/CD3E	2
MF	GO:0070566	adenylyltransferase activity	0.0164281	0.086335	0.0695389	OAS1/OAS2	2
MF	GO:0019239	deaminase activity	0.0198072	0.100532	0.0809743	ZBP1/APOBEC3G	2
MF	GO:0005539	glycosaminoglycan binding	0.0199437	0.100532	0.0809743	CXCL10/CXCL11/SPOCK2/PTPRC/IGHM	5
MF	GO:0048019	receptor antagonist activity	0.0209928	0.103705	0.0835294	IL18BP/CCL5	2
MF	GO:0016814	hydrolase activity, acting on carbon-nitrogen (but not peptide) bonds, in cyclic amidines	0.0222074	0.107553	0.0866293	ZBP1/APOBEC3G	2
MF	GO:0060090	molecular adaptor activity	0.0227361	0.107997	0.0869865	TRIM22/SH2D1A/SLA2/DOK2/SLA	5
MF	GO:0003823	antigen binding	0.023558	0.109789	0.0884303	LAG3/CD48/TAP1/IGHM	4
MF	GO:0043394	proteoglycan binding	0.0247213	0.113077	0.0910783	PTPRC/CTSS	2
MF	GO:1990782	protein tyrosine kinase binding	0.025376	0.113961	0.0917906	CD2/CD247/DOK2	3
MF	GO:0042056	chemoattractant activity	0.0273455	0.120613	0.0971484	CXCL10/CCL5	2
MF	GO:0030547	receptor inhibitor activity	0.0314813	0.136419	0.109879	IL18BP/CCL5	2
MF	GO:0004540	ribonuclease activity	0.0424986	0.180985	0.145776	ISG20/SAMHD1/RNASE6	3
