# Supplementary material for: Comprehensive Analysis of Tumor Immune Microenvironment Characteristics for the Prognostic Prediction and Immunotherapy of Oral Squamous Cell Carcinoma
Source: Front Genet. 2022 Apr 8;13:788580. doi: 10.3389/fgene.2022.788580 (PMC9024147; doi:10.3389/fgene.2022.788580)
Supplement: Supplementary file 11 [file DataSheet1.xls]

## Sheet: Sheet1
Additional file 1. TCGA datasets of all OSCC samples obtained from the TCGA. The data included 257 oral cancer samples and 19 matched normal samples.
Case ID	Link	Primary Site
TCGA-CV-7255-11A-01R-2016-07	https://portal.gdc.cancer.gov/cases/534f85f2-b9eb-45be-87d5-c3dffd13d541	Other and unspecified parts of tongue
TCGA-CV-6961-11A-01R-1915-07	https://portal.gdc.cancer.gov/cases/4075717b-2240-4842-a00a-0c4dbcb910c4	Other and unspecified parts of tongue
TCGA-HD-8635-11A-01R-2403-07	https://portal.gdc.cancer.gov/cases/b843df7e-db06-4d29-b00d-6a93effd9191	Other and unspecified parts of tongue
TCGA-CV-7103-11A-01R-2016-07	https://portal.gdc.cancer.gov/cases/1dd23cd6-3aa8-4553-8813-04701451846e	Other and unspecified parts of tongue
TCGA-CV-6943-11A-01R-1915-07	https://portal.gdc.cancer.gov/cases/8b574abc-646b-4252-8eb7-b9c737d034d9	Base of tongue
TCGA-CV-7238-11A-01R-2016-07	https://portal.gdc.cancer.gov/cases/78fcc813-d0a8-44aa-b004-62810dca9d12	Other and unspecified parts of tongue
TCGA-CV-6934-11A-01R-1915-07	https://portal.gdc.cancer.gov/cases/4f5bc340-bdb5-418a-b3c4-96ac85e08b34	Other and unspecified parts of tongue
TCGA-CV-7406-11A-01R-2081-07	https://portal.gdc.cancer.gov/cases/2c6d6c93-fb6d-47f7-a868-5e9a82c75d4c	Base of tongue
TCGA-WA-A7GZ-11A-11R-A34R-07	https://portal.gdc.cancer.gov/cases/f9e82d62-fafc-45b0-97cf-d1a4a3c884a1	Floor of mouth
TCGA-CV-6959-11A-01R-1915-07	https://portal.gdc.cancer.gov/cases/ef3ce0e5-d2e8-4616-8b1a-a78c591cf235	Other and unspecified parts of tongue
TCGA-CV-7438-11A-01R-2132-07	https://portal.gdc.cancer.gov/cases/08a45833-16a3-4a57-a310-307ec086e558	Other and unspecified parts of tongue
TCGA-HD-A6HZ-11A-11R-A31N-07	https://portal.gdc.cancer.gov/cases/9205dc07-93f5-4b5e-924e-8e097616160f	Other and unspecified parts of tongue
TCGA-CV-6936-11A-01R-1915-07	https://portal.gdc.cancer.gov/cases/93a265b7-6c23-4e5f-b797-c117793744bf	Floor of mouth
TCGA-CV-6956-11A-01R-2016-07	https://portal.gdc.cancer.gov/cases/8c238d30-df8e-4e6b-98fc-21696269a294	Other and unspecified parts of tongue
TCGA-CV-7235-11A-01R-2016-07	https://portal.gdc.cancer.gov/cases/2fbafcc5-896c-4e50-8956-a61540fc89be	Floor of mouth
TCGA-CV-6933-11A-01R-1915-07	https://portal.gdc.cancer.gov/cases/2a749317-0156-4213-8482-b2c2d6e52e9b	Other and unspecified parts of tongue
TCGA-HD-A6I0-11A-11R-A31N-07	https://portal.gdc.cancer.gov/cases/dec3c21b-3f59-472f-8573-27b0e830aa92	Other and unspecified parts of mouth
TCGA-CV-6939-11A-01R-1915-07	https://portal.gdc.cancer.gov/cases/e7d1f0dd-eec0-4670-a2ba-00ffe38c6382	Other and unspecified parts of tongue
TCGA-H7-A6C4-11A-21R-A466-07	https://portal.gdc.cancer.gov/cases/ebfb8c1b-471f-4acb-a1fe-287e02cadba7	Other and unspecified parts of tongue
TCGA-UF-A7JD-01A-11R-A34R-07	https://portal.gdc.cancer.gov/cases/d947828f-d62f-426b-9710-3c93a7aef05b	Other and unspecified parts of mouth
TCGA-BA-4074-01A-01R-1436-07	https://portal.gdc.cancer.gov/cases/a63ca97d-ef31-4118-9547-a6730967290f	Other and unspecified parts of tongue
TCGA-CV-A6JE-01A-11R-A31N-07	https://portal.gdc.cancer.gov/cases/e48c1481-e35c-49f9-9d13-a5d4085cf876	Other and unspecified parts of mouth
TCGA-DQ-5631-01A-01R-1873-07	https://portal.gdc.cancer.gov/cases/10b3f56a-e61e-486b-8d3c-176668d5dc34	Other and unspecified parts of tongue
TCGA-QK-A6IG-01A-11R-A31N-07	https://portal.gdc.cancer.gov/cases/3203d0ae-5fe9-4ff2-be0a-1d97f7684819	Other and unspecified parts of mouth
TCGA-CQ-7063-01A-11R-2403-07	https://portal.gdc.cancer.gov/cases/2b2bb108-ca85-4b3e-a6a6-5ffaac487c5e	Other and unspecified parts of mouth
TCGA-CR-6492-01A-12R-2081-07	https://portal.gdc.cancer.gov/cases/a98263a5-cc90-4734-b6f1-f0108bfd5cac	Palate
TCGA-P3-A6T2-01A-11R-A34R-07	https://portal.gdc.cancer.gov/cases/a563109d-0990-4bdc-8bd7-6766d1eadbdc	Other and unspecified parts of mouth
TCGA-BA-6871-01A-11R-1873-07	https://portal.gdc.cancer.gov/cases/bd62a587-6fe1-47ce-918d-055f2b38bb0e	Base of tongue
TCGA-CV-A45T-01A-11R-A24H-07	https://portal.gdc.cancer.gov/cases/837bf19d-1e02-4c3d-9e65-8999f0652020	Other and unspecified parts of tongue
TCGA-CN-5369-01A-01R-1436-07	https://portal.gdc.cancer.gov/cases/b98867d7-7d5a-4c58-8878-37bee6f2f4fa	Palate
TCGA-HD-A6I0-01A-11R-A31N-07	https://portal.gdc.cancer.gov/cases/dec3c21b-3f59-472f-8573-27b0e830aa92	Other and unspecified parts of mouth
TCGA-CN-5373-01A-01R-1436-07	https://portal.gdc.cancer.gov/cases/546f01d5-aed5-4fb8-91c0-0fd5e0fde935	Floor of mouth
TCGA-F7-A61S-01A-11R-A28V-07	https://portal.gdc.cancer.gov/cases/7a211ce6-3162-4f58-bf24-9b68562913d5	Other and unspecified parts of tongue
TCGA-P3-A6T4-01A-11R-A34R-07	https://portal.gdc.cancer.gov/cases/c7885e34-d5dc-4256-a4ad-944a27dfcfc2	Floor of mouth
TCGA-CN-A642-01A-12R-A30B-07	https://portal.gdc.cancer.gov/cases/a1ded1e8-eb28-49dd-8f3d-1ce8f40eed8f	Other and unspecified parts of tongue
TCGA-CQ-5334-01A-01R-1686-07	https://portal.gdc.cancer.gov/cases/1c25aad5-13f5-44dc-a18f-425d7626ce55	Other and unspecified parts of mouth
TCGA-BB-4228-01A-01R-1436-07	https://portal.gdc.cancer.gov/cases/cac30b32-03ef-4ecb-88d8-d5577ab6b2a6	Base of tongue
TCGA-BB-A5HU-01A-11R-A28V-07	https://portal.gdc.cancer.gov/cases/f35a0655-7504-4bd6-a9f3-6f3e59fd84b1	Other and unspecified parts of mouth
TCGA-UF-A7JA-01A-12R-A34R-07	https://portal.gdc.cancer.gov/cases/97c3c5dc-5540-4713-805e-4d98fd8c03ad	Other and unspecified parts of mouth
TCGA-P3-A6T5-01A-11R-A34R-07	https://portal.gdc.cancer.gov/cases/46625ebd-5bf3-4fe7-bf3f-19cc5a210555	Gum
TCGA-CV-6943-01A-11R-1915-07	https://portal.gdc.cancer.gov/cases/8b574abc-646b-4252-8eb7-b9c737d034d9	Base of tongue
TCGA-CN-6013-01A-11R-1686-07	https://portal.gdc.cancer.gov/cases/714496c5-d221-4397-9c5a-cd2d22603e6f	Gum
TCGA-CN-4734-01A-01R-1436-07	https://portal.gdc.cancer.gov/cases/b80fdc9a-341d-4277-9664-8e8f770d9ddd	Other and unspecified parts of mouth
TCGA-CQ-6229-01A-11R-1915-07	https://portal.gdc.cancer.gov/cases/a091822c-447a-49a5-8c20-e329df79599c	Other and unspecified parts of tongue
TCGA-CN-5358-01A-01R-1514-07	https://portal.gdc.cancer.gov/cases/b4e0c62d-f2f6-4243-9e0f-ae2ad4ca4bb8	Floor of mouth
TCGA-CQ-7071-01A-12R-A30B-07	https://portal.gdc.cancer.gov/cases/6ecccbf9-bfda-4f5e-9618-3bffaebf4660	Other and unspecified parts of mouth
TCGA-CV-A6JT-01A-11R-A31N-07	https://portal.gdc.cancer.gov/cases/6a82a217-f7a2-4697-98a6-6c6553e8fac1	Other and unspecified parts of tongue
TCGA-CN-5367-01A-01R-1436-07	https://portal.gdc.cancer.gov/cases/61d0709c-d148-413b-a7b5-c0c82ed2f32f	Other and unspecified parts of tongue
TCGA-CV-5971-01A-11R-1686-07	https://portal.gdc.cancer.gov/cases/1465b7ec-8d2b-47dd-8387-977eed44cc86	Other and unspecified parts of tongue
TCGA-IQ-A6SG-01A-12R-A34R-07	https://portal.gdc.cancer.gov/cases/c2f1b2d5-1302-4e29-8889-37ba34e91de2	Other and unspecified parts of tongue
TCGA-CN-4737-01A-01R-1436-07	https://portal.gdc.cancer.gov/cases/1f744ada-6de1-446d-b62c-76a7fc8b40af	Other and unspecified parts of tongue
TCGA-CN-A49A-01A-11R-A24H-07	https://portal.gdc.cancer.gov/cases/5fe17dde-ef75-49a2-90f8-0647077b6ca5	Palate
TCGA-F7-8489-01A-31R-2403-07	https://portal.gdc.cancer.gov/cases/513b1a26-8f1b-49a0-8957-de10930e6c98	Floor of mouth
TCGA-CN-A498-01A-11R-A24H-07	https://portal.gdc.cancer.gov/cases/34aad752-d78f-440b-abd2-f9f939c82664	Other and unspecified parts of tongue
TCGA-HD-8634-01A-11R-2403-07	https://portal.gdc.cancer.gov/cases/22933e67-5c61-4c13-9772-5adb78785b34	Other and unspecified parts of tongue
TCGA-CV-A6JD-01A-11R-A31N-07	https://portal.gdc.cancer.gov/cases/432fbb6c-331f-4d2d-834d-f6378d88107a	Floor of mouth
TCGA-CN-5359-01A-01R-1436-07	https://portal.gdc.cancer.gov/cases/bfaa4b3f-3e38-478e-99b3-013f2cda80f5	Floor of mouth
TCGA-BB-A5HZ-01A-21R-A28V-07	https://portal.gdc.cancer.gov/cases/a88d6f62-88da-40c4-bc16-7fe58f038b8c	Other and unspecified parts of mouth
TCGA-IQ-7631-01A-11R-2081-07	https://portal.gdc.cancer.gov/cases/d8a6383e-3320-4d2c-9017-31e8e1e8f120	Other and unspecified parts of mouth
TCGA-HD-A6HZ-01A-12R-A31N-07	https://portal.gdc.cancer.gov/cases/9205dc07-93f5-4b5e-924e-8e097616160f	Other and unspecified parts of tongue
TCGA-CQ-A4C7-01A-11R-A24Z-07	https://portal.gdc.cancer.gov/cases/134223bd-5c03-4854-a034-ebd2c527833e	Floor of mouth
TCGA-CV-A45Q-01A-11R-A24H-07	https://portal.gdc.cancer.gov/cases/650310ff-b75e-40d2-bb8d-80e4efa36b2a	Other and unspecified parts of mouth
TCGA-UF-A7JT-01A-11R-A34R-07	https://portal.gdc.cancer.gov/cases/12da9527-cf33-46c6-90cf-65478ff15cf9	Floor of mouth
TCGA-CR-7382-01A-11R-2132-07	https://portal.gdc.cancer.gov/cases/f030e410-2585-461e-ad23-9fdf026ac06c	Other and unspecified parts of tongue
TCGA-CQ-6222-01A-11R-1915-07	https://portal.gdc.cancer.gov/cases/e1670628-632d-4305-be07-9b9b6bea3350	Other and unspecified parts of tongue
TCGA-P3-A5QF-01A-11R-A28V-07	https://portal.gdc.cancer.gov/cases/4587ae9f-71fb-4582-82ff-fb407fee6445	Gum
TCGA-T3-A92N-01A-11R-A39I-07	https://portal.gdc.cancer.gov/cases/db873dbd-d0c0-4a19-80e5-963dcfaf823e	Floor of mouth
TCGA-CN-6017-01A-11R-1686-07	https://portal.gdc.cancer.gov/cases/23c4e2eb-142b-4fcc-a974-9a248aec3f37	Other and unspecified parts of tongue
TCGA-CV-6945-01A-11R-1915-07	https://portal.gdc.cancer.gov/cases/15714e69-e075-4688-8f51-c7102fe4ca07	Other and unspecified parts of tongue
TCGA-CX-A4AQ-01A-11R-A24Z-07	https://portal.gdc.cancer.gov/cases/18334157-aa38-4859-a786-99a920a1fbe3	Floor of mouth
TCGA-CV-7406-01A-11R-2081-07	https://portal.gdc.cancer.gov/cases/2c6d6c93-fb6d-47f7-a868-5e9a82c75d4c	Base of tongue
TCGA-QK-A652-01A-11R-A30B-07	https://portal.gdc.cancer.gov/cases/49eb77f3-f7d8-4e98-9f91-547543028877	Other and unspecified parts of tongue
TCGA-CV-A6JO-01B-11R-A34R-07	https://portal.gdc.cancer.gov/cases/865c624a-d52d-4c53-9904-40014cb8cce7	Other and unspecified parts of tongue
TCGA-CV-A45P-01A-11R-A24H-07	https://portal.gdc.cancer.gov/cases/1c509ba7-2edf-4428-bd39-109c78b3fb30	Other and unspecified parts of tongue
TCGA-CN-6011-01A-11R-1686-07	https://portal.gdc.cancer.gov/cases/e7d49212-e9cb-4cd7-923a-bdfc82a4a150	Gum
TCGA-CN-6019-01A-11R-1686-07	https://portal.gdc.cancer.gov/cases/ee3061ec-273c-4bef-a325-35e9c469bf01	Other and unspecified parts of tongue
TCGA-F7-A61V-01A-11R-A28V-07	https://portal.gdc.cancer.gov/cases/0b67f9bb-e469-4b4c-9ce6-6af1c7b1aab2	Base of tongue
TCGA-BA-4077-01B-01R-1436-07	https://portal.gdc.cancer.gov/cases/4bfbce2b-9d0b-4e8a-950f-fd8e0ba3e05a	Other and unspecified parts of tongue
TCGA-CN-A6V6-01A-12R-A34R-07	https://portal.gdc.cancer.gov/cases/5ac57aee-4be1-4a29-a53f-343f5a3d2e86	Base of tongue
TCGA-CX-7219-01A-11R-2016-07	https://portal.gdc.cancer.gov/cases/3ce5b304-6068-43ba-9e70-e4357d6d7a2a	Floor of mouth
TCGA-UF-A71A-06A-11R-A39I-07	https://portal.gdc.cancer.gov/cases/2c7f1035-5c8c-4c49-8b9b-2f1233896530	Floor of mouth
TCGA-CR-7391-01A-11R-2016-07	https://portal.gdc.cancer.gov/cases/832316ee-08ab-412b-9e4d-8a57ff84bc11	Other and unspecified parts of tongue
TCGA-CQ-5329-01A-01R-1686-07	https://portal.gdc.cancer.gov/cases/02dcc11f-4f0e-4c9e-8d96-d22d47beef5d	Other and unspecified parts of tongue
TCGA-CQ-6221-01A-11R-2081-07	https://portal.gdc.cancer.gov/cases/839b660c-98fe-4468-a2b3-408594350250	Other and unspecified parts of tongue
TCGA-DQ-5630-01A-01R-1873-07	https://portal.gdc.cancer.gov/cases/91a712b5-a724-48d0-ba06-4f6857683463	Other and unspecified parts of tongue
TCGA-BA-A6DD-01A-12R-A31N-07	https://portal.gdc.cancer.gov/cases/c4060ca5-33e0-4c83-b91c-742d75059bdc	Floor of mouth
TCGA-CV-6934-01A-11R-1915-07	https://portal.gdc.cancer.gov/cases/4f5bc340-bdb5-418a-b3c4-96ac85e08b34	Other and unspecified parts of tongue
TCGA-CV-A45U-01A-12R-A24H-07	https://portal.gdc.cancer.gov/cases/7cabcc66-f159-42dc-bd79-953bffd93b8d	Other and unspecified parts of mouth
TCGA-CN-6020-01A-11R-1686-07	https://portal.gdc.cancer.gov/cases/9283709d-d019-4291-a097-611a5c05244b	Floor of mouth
TCGA-P3-A6T3-01A-11R-A34R-07	https://portal.gdc.cancer.gov/cases/13e936ff-81f0-49b9-bc2e-2ea43921f450	Other and unspecified parts of mouth
TCGA-CQ-7069-01A-11R-2403-07	https://portal.gdc.cancer.gov/cases/06060406-0540-4d5a-adeb-4cc46c01c782	Other and unspecified parts of mouth
TCGA-CV-A6K0-01B-21R-A31N-07	https://portal.gdc.cancer.gov/cases/d5e136fd-b6fc-4400-88d3-30d10cbd9801	Other and unspecified parts of tongue
TCGA-IQ-A61E-01A-22R-A30B-07	https://portal.gdc.cancer.gov/cases/d3f786a6-5d72-4d6e-85fd-0c6ade9f6e95	Other and unspecified parts of tongue
TCGA-HD-8635-01A-11R-2403-07	https://portal.gdc.cancer.gov/cases/b843df7e-db06-4d29-b00d-6a93effd9191	Other and unspecified parts of tongue
TCGA-CV-6952-01A-11R-1915-07	https://portal.gdc.cancer.gov/cases/7ed006e8-461f-4664-bfff-55fa6812743c	Other and unspecified parts of tongue
TCGA-BA-7269-01A-11R-2016-07	https://portal.gdc.cancer.gov/cases/eb611a76-eecf-452c-bfbe-ab49b362f49c	Other and unspecified parts of tongue
TCGA-CN-4741-01A-01R-1436-07	https://portal.gdc.cancer.gov/cases/277b02e9-ded5-4980-845d-af53690000ac	Gum
TCGA-T2-A6X2-01A-12R-A34R-07	https://portal.gdc.cancer.gov/cases/731f6967-5a01-40b7-9f88-64d980214bb2	Gum
TCGA-CN-6996-01A-11R-1915-07	https://portal.gdc.cancer.gov/cases/49b94421-fe82-4f24-8ef2-820674142418	Other and unspecified parts of tongue
TCGA-CV-7238-01A-11R-2016-07	https://portal.gdc.cancer.gov/cases/78fcc813-d0a8-44aa-b004-62810dca9d12	Other and unspecified parts of tongue
TCGA-CV-5970-01A-11R-1686-07	https://portal.gdc.cancer.gov/cases/1f6167d9-c99d-4873-8d6e-e62a1c964135	Other and unspecified parts of tongue
TCGA-CV-7103-01A-21R-2016-07	https://portal.gdc.cancer.gov/cases/1dd23cd6-3aa8-4553-8813-04701451846e	Other and unspecified parts of tongue
TCGA-D6-8569-01A-11R-2403-07	https://portal.gdc.cancer.gov/cases/83aa326a-09bf-41cf-945e-6b251f11f731	Other and unspecified parts of tongue
TCGA-C9-A480-01A-12R-A24H-07	https://portal.gdc.cancer.gov/cases/e8f0cd72-e423-45e0-ad1e-83aa7fb354e3	Other and unspecified parts of tongue
TCGA-CN-A6UY-01A-12R-A34R-07	https://portal.gdc.cancer.gov/cases/602f2512-00b6-44b6-9ed6-f8b010224f8c	Base of tongue
TCGA-CQ-A4CE-01A-11R-A266-07	https://portal.gdc.cancer.gov/cases/e1527704-8a97-445f-a5ee-357920cb28f7	Other and unspecified parts of tongue
TCGA-CV-6961-01A-21R-1915-07	https://portal.gdc.cancer.gov/cases/4075717b-2240-4842-a00a-0c4dbcb910c4	Other and unspecified parts of tongue
TCGA-CV-A6JN-01A-11R-A31N-07	https://portal.gdc.cancer.gov/cases/10593e5b-7acb-498b-bdf7-705e3e2bc443	Other and unspecified parts of mouth
TCGA-CV-7438-01A-21R-2132-07	https://portal.gdc.cancer.gov/cases/08a45833-16a3-4a57-a310-307ec086e558	Other and unspecified parts of tongue
TCGA-BB-4225-01A-01R-1436-07	https://portal.gdc.cancer.gov/cases/c1f50a22-38df-41cc-a1f4-f7985504a7ac	Base of tongue
TCGA-H7-8502-01A-11R-2403-07	https://portal.gdc.cancer.gov/cases/ce603d46-299a-4ffb-84ab-b3b914a561b9	Other and unspecified parts of mouth
TCGA-CN-6998-01A-23R-2016-07	https://portal.gdc.cancer.gov/cases/039788ec-1364-40c7-9e9d-13dc305674e9	Other and unspecified parts of tongue
TCGA-P3-A6T7-01A-11R-A34R-07	https://portal.gdc.cancer.gov/cases/7cb42865-af55-487d-b604-faace62bba51	Floor of mouth
TCGA-CR-6493-01A-11R-1873-07	https://portal.gdc.cancer.gov/cases/b43b8aed-d166-4f00-8144-24ad3fe314ed	Other and unspecified parts of tongue
TCGA-DQ-7591-01A-11R-2081-07	https://portal.gdc.cancer.gov/cases/3ef779cf-772e-445e-93c8-e1094ea8b878	Base of tongue
TCGA-WA-A7H4-01A-21R-A34R-07	https://portal.gdc.cancer.gov/cases/4199c571-f20f-4873-afd3-5393f2f8d2db	Other and unspecified parts of tongue
TCGA-UF-A71A-01A-22R-A34R-07	https://portal.gdc.cancer.gov/cases/2c7f1035-5c8c-4c49-8b9b-2f1233896530	Floor of mouth
TCGA-CV-7180-01A-11R-2016-07	https://portal.gdc.cancer.gov/cases/d2ca9a4d-c14c-40c0-871c-88794a02e4aa	Other and unspecified parts of tongue
TCGA-CV-A465-01A-11R-A266-07	https://portal.gdc.cancer.gov/cases/6f8b9c64-16f1-4cd0-9cd6-a3c27d311cf8	Other and unspecified parts of tongue
TCGA-CV-6950-01A-11R-1915-07	https://portal.gdc.cancer.gov/cases/32128246-1258-43d1-b1e5-30ae63822c32	Base of tongue
TCGA-CV-7446-01A-11R-2232-07	https://portal.gdc.cancer.gov/cases/c4ad0479-8bef-4876-b423-fe83f222a60a	Other and unspecified parts of tongue
TCGA-HD-7831-01A-11R-2132-07	https://portal.gdc.cancer.gov/cases/0f718e17-86c1-4221-a878-d57ae87e744f	Other and unspecified parts of tongue
TCGA-BB-8601-01A-11R-2403-07	https://portal.gdc.cancer.gov/cases/360726f4-9b50-422d-b498-5acbbc3713ae	Floor of mouth
TCGA-CV-5979-01A-11R-1686-07	https://portal.gdc.cancer.gov/cases/1e05fdbd-c80b-41c6-9b40-8a7200c92e76	Other and unspecified parts of tongue
TCGA-CV-5977-01A-11R-1686-07	https://portal.gdc.cancer.gov/cases/50239d1d-b3a4-4240-ab83-b24ba67b1299	Other and unspecified parts of tongue
TCGA-P3-A6T6-01A-11R-A34R-07	https://portal.gdc.cancer.gov/cases/91d44093-d8d9-442c-92ed-e659c45b4e0a	Gum
TCGA-CV-5436-01A-01R-1514-07	https://portal.gdc.cancer.gov/cases/94a47bf8-f673-45cb-a8d3-1031317d03b3	Floor of mouth
TCGA-MT-A67A-01A-11R-A30B-07	https://portal.gdc.cancer.gov/cases/eda7df86-a344-4790-88ac-e1391f07f66d	Other and unspecified parts of tongue
TCGA-MT-A51X-01A-11R-A266-07	https://portal.gdc.cancer.gov/cases/375e4b96-49da-4f65-9878-29f56fda9c2e	Other and unspecified parts of tongue
TCGA-CV-6954-01A-11R-1915-07	https://portal.gdc.cancer.gov/cases/402fd96c-76d3-4ac2-9f64-77bd34be0adb	Other and unspecified parts of tongue
TCGA-CQ-A4CH-01A-11R-A266-07	https://portal.gdc.cancer.gov/cases/ae90972d-5bc2-4b53-b5ff-1b8c31f39342	Other and unspecified parts of tongue
TCGA-T2-A6WZ-01A-21R-A34R-07	https://portal.gdc.cancer.gov/cases/93cbda0f-8454-4127-a6da-a19dda345deb	Base of tongue
TCGA-CV-A45V-01A-21R-A24Z-07	https://portal.gdc.cancer.gov/cases/9413432e-24fe-428a-b464-1a5bcdbf5f74	Other and unspecified parts of mouth
TCGA-CV-6956-01A-21R-2016-07	https://portal.gdc.cancer.gov/cases/8c238d30-df8e-4e6b-98fc-21696269a294	Other and unspecified parts of tongue
TCGA-CQ-5333-01A-01R-2403-07	https://portal.gdc.cancer.gov/cases/06a802b9-0b5c-4ee4-9823-56d2e8c78422	Other and unspecified parts of tongue
TCGA-CQ-7072-01A-21R-A30B-07	https://portal.gdc.cancer.gov/cases/d622bcab-5b5a-45a4-8c02-7bcfdbbb781c	Other and unspecified parts of tongue
TCGA-CV-7102-01A-11R-2016-07	https://portal.gdc.cancer.gov/cases/5a976335-2326-46f0-abf1-29b744da1f43	Floor of mouth
TCGA-BA-A6DJ-01A-11R-A30B-07	https://portal.gdc.cancer.gov/cases/0de19185-3517-4e30-925b-7eb1f5079ec2	Gum
TCGA-F7-A50G-01A-11R-A266-07	https://portal.gdc.cancer.gov/cases/85ae3b0f-3a54-4a23-be25-9a4deebbc011	Other and unspecified parts of tongue
TCGA-HD-A4C1-01A-11R-A24H-07	https://portal.gdc.cancer.gov/cases/765cc306-bdae-4caf-ad1e-35b8fe95c220	Other and unspecified parts of mouth
TCGA-CV-6441-01A-11R-1686-07	https://portal.gdc.cancer.gov/cases/59398d50-45cf-4812-a24e-0c00c0199971	Other and unspecified parts of tongue
TCGA-CR-6472-01A-11R-1873-07	https://portal.gdc.cancer.gov/cases/0956bc67-dd55-4c54-a56a-f22f2856662a	Base of tongue
TCGA-CN-4726-01A-01R-1436-07	https://portal.gdc.cancer.gov/cases/5da2dbde-735b-4f05-b6d7-76de54d6d6ac	Other and unspecified parts of mouth
TCGA-CN-4742-01A-02R-1514-07	https://portal.gdc.cancer.gov/cases/444e5bfc-d4e5-4b0d-b96d-88ecea8873e9	Other and unspecified parts of tongue
TCGA-CV-6941-01A-11R-1915-07	https://portal.gdc.cancer.gov/cases/ea93555b-daa5-439a-a13a-796917365454	Other and unspecified parts of tongue
TCGA-CV-7104-01A-11R-2016-07	https://portal.gdc.cancer.gov/cases/aa34f900-b2e4-4276-9d28-807ad11444ac	Other and unspecified parts of tongue
TCGA-CR-7392-01A-11R-2016-07	https://portal.gdc.cancer.gov/cases/03aca47b-7653-4938-9178-ed7c37eee6d5	Other and unspecified parts of tongue
TCGA-DQ-5625-01A-01R-1873-07	https://portal.gdc.cancer.gov/cases/53d9a130-4a3a-4491-85cd-9a44415a1632	Other and unspecified parts of tongue
TCGA-CV-5973-01A-11R-1686-07	https://portal.gdc.cancer.gov/cases/8fc1f1be-d2d5-4b3a-9973-f4d964018beb	Other and unspecified parts of tongue
TCGA-CV-6933-01A-11R-1915-07	https://portal.gdc.cancer.gov/cases/2a749317-0156-4213-8482-b2c2d6e52e9b	Other and unspecified parts of tongue
TCGA-CV-7236-01A-11R-2016-07	https://portal.gdc.cancer.gov/cases/38cfe5af-02e4-4271-8978-8e2566d3dca7	Other and unspecified parts of tongue
TCGA-CV-6953-01A-11R-1915-07	https://portal.gdc.cancer.gov/cases/a4e90f64-d11a-4278-a79e-d64c936e8e86	Floor of mouth
TCGA-CN-5364-01A-01R-1436-07	https://portal.gdc.cancer.gov/cases/13f63218-0949-41e6-a661-c844414c45b5	Floor of mouth
TCGA-HD-A633-01A-11R-A28V-07	https://portal.gdc.cancer.gov/cases/c0edde5e-d229-4061-8820-14afc712c5b6	Other and unspecified parts of mouth
TCGA-CV-A6K2-01A-11R-A31N-07	https://portal.gdc.cancer.gov/cases/a1066aea-3122-4887-83d0-132ef84c06e1	Other and unspecified parts of mouth
TCGA-HD-8224-01A-11R-2403-07	https://portal.gdc.cancer.gov/cases/43b99616-d7b4-404e-8912-4275f8d6dc55	Base of tongue
TCGA-CR-7390-01A-11R-2016-07	https://portal.gdc.cancer.gov/cases/67f2ac9b-b9fb-4ffd-ae60-6ff1114e9290	Other and unspecified parts of tongue
TCGA-RS-A6TO-01A-32R-A34R-07	https://portal.gdc.cancer.gov/cases/b815fae9-c595-4c76-acc6-6d38b9af9578	Other and unspecified parts of mouth
TCGA-D6-A4Z9-01A-11R-A24Z-07	https://portal.gdc.cancer.gov/cases/55a9e8ae-95a3-485c-8df0-78740fcd58d8	Other and unspecified parts of tongue
TCGA-D6-6825-01A-21R-1915-07	https://portal.gdc.cancer.gov/cases/42bc2336-2408-441a-83b9-aadc9700f750	Other and unspecified parts of tongue
TCGA-CV-6940-01A-11R-1915-07	https://portal.gdc.cancer.gov/cases/8b6e939c-c4b0-4d1e-a92c-ea998bc5d36a	Other and unspecified parts of mouth
TCGA-UF-A7JS-01A-11R-A34R-07	https://portal.gdc.cancer.gov/cases/1bc03593-5ab6-4082-b157-7ea456845e28	Other and unspecified parts of tongue
TCGA-CQ-6219-01A-11R-1915-07	https://portal.gdc.cancer.gov/cases/0ca3d25a-22e9-4e40-834b-65f402535005	Other and unspecified parts of tongue
TCGA-MZ-A7D7-01A-21R-A34R-07	https://portal.gdc.cancer.gov/cases/06580cbc-d0d8-4b97-87ef-ebc17cdae81c	Base of tongue
TCGA-D6-6823-01A-11R-1915-07	https://portal.gdc.cancer.gov/cases/fbdab01c-191c-4aef-9451-ca3afec55fa1	Other and unspecified parts of tongue
TCGA-CR-6491-01A-11R-1873-07	https://portal.gdc.cancer.gov/cases/5fce954c-11b9-41f4-9471-4b5bdc0efa7f	Floor of mouth
TCGA-CV-A6JU-01A-11R-A31N-07	https://portal.gdc.cancer.gov/cases/b1b3983d-37d2-4bef-bd17-708e3e600146	Other and unspecified parts of tongue
TCGA-CV-A45X-01A-21R-A24Z-07	https://portal.gdc.cancer.gov/cases/3101785d-1cc2-4bd9-9fce-02205d0548c6	Floor of mouth
TCGA-CV-7407-01A-11R-2081-07	https://portal.gdc.cancer.gov/cases/8b63be59-9ce6-45a0-80d9-4d20f4918cb9	Floor of mouth
TCGA-IQ-A61H-01A-11R-A30B-07	https://portal.gdc.cancer.gov/cases/90d21b9b-dbb8-43a6-9817-67ed69fabdc0	Other and unspecified parts of tongue
TCGA-CV-6951-01A-11R-1915-07	https://portal.gdc.cancer.gov/cases/91728cd6-ed91-49dc-9279-faedbe211a9d	Other and unspecified parts of tongue
TCGA-CN-4733-01A-02R-1873-07	https://portal.gdc.cancer.gov/cases/dedd71b4-8537-4947-839e-90aceddd0893	Other and unspecified parts of tongue
TCGA-F7-A61W-01A-11R-A28V-07	https://portal.gdc.cancer.gov/cases/8f6c64c9-7799-436d-bff0-b166e56532a8	Other and unspecified parts of tongue
TCGA-F7-A620-01A-11R-A28V-07	https://portal.gdc.cancer.gov/cases/b86e27d4-a524-4855-89c6-d46a4079a9a0	Base of tongue
TCGA-QK-A8Z9-01B-11R-A39I-07	https://portal.gdc.cancer.gov/cases/8980fb06-e38d-459f-a777-52048d492def	Floor of mouth
TCGA-BB-A6UO-01A-12R-A34R-07	https://portal.gdc.cancer.gov/cases/ccd672df-44d4-421f-8727-0a05e513b6c8	Other and unspecified parts of tongue
TCGA-CR-5250-01A-01R-1514-07	https://portal.gdc.cancer.gov/cases/9e178d80-fe90-4998-9dae-726c4beceef7	Base of tongue
TCGA-BA-A6D8-01A-31R-A31N-07	https://portal.gdc.cancer.gov/cases/b39c64bb-122d-44b3-9672-d0dc8468ca93	Floor of mouth
TCGA-F7-A50J-01A-21R-A28V-07	https://portal.gdc.cancer.gov/cases/15e43ee8-3080-4895-84fb-a24ad3a68b97	Other and unspecified parts of tongue
TCGA-CV-A45R-01A-11R-A24H-07	https://portal.gdc.cancer.gov/cases/9180e195-dae9-4af9-90cf-71778bc9aefc	Other and unspecified parts of tongue
TCGA-CV-A463-01A-11R-A266-07	https://portal.gdc.cancer.gov/cases/fa9f6b24-16b4-4dda-acce-bf2e186d365d	Floor of mouth
TCGA-HD-7832-01A-11R-2132-07	https://portal.gdc.cancer.gov/cases/31e58fac-3ac3-4eeb-82d6-3f2b5cb8a60d	Floor of mouth
TCGA-CV-6936-01A-11R-1915-07	https://portal.gdc.cancer.gov/cases/93a265b7-6c23-4e5f-b797-c117793744bf	Floor of mouth
TCGA-H7-A6C4-01A-11R-A30B-07	https://portal.gdc.cancer.gov/cases/ebfb8c1b-471f-4acb-a1fe-287e02cadba7	Other and unspecified parts of tongue
TCGA-UF-A71B-01A-12R-A34R-07	https://portal.gdc.cancer.gov/cases/a71b425b-ccd3-42f0-8163-3721cb1794ef	Gum
TCGA-D6-6515-01A-21R-1873-07	https://portal.gdc.cancer.gov/cases/8e0e456e-85ee-4de5-8f0b-72393d6acde0	Other and unspecified parts of tongue
TCGA-CV-5976-01A-11R-1686-07	https://portal.gdc.cancer.gov/cases/23062172-7361-4e61-8ee6-b0a613d72a24	Other and unspecified parts of tongue
TCGA-BA-5151-01A-01R-1436-07	https://portal.gdc.cancer.gov/cases/a55fb87d-f606-48a5-82f5-09eacbacf41b	Other and unspecified parts of mouth
TCGA-CN-A63V-01A-11R-A466-07	https://portal.gdc.cancer.gov/cases/b8307f59-713f-404c-9a82-2450d2ad7507	Other and unspecified parts of mouth
TCGA-QK-A8Z7-01A-11R-A39I-07	https://portal.gdc.cancer.gov/cases/2c878227-77a1-4988-a46c-885db9e400f7	Floor of mouth
TCGA-UF-A7JC-01A-21R-A34R-07	https://portal.gdc.cancer.gov/cases/545c9f09-df14-4302-b131-519d141438d1	Floor of mouth
TCGA-CV-7255-01A-11R-2016-07	https://portal.gdc.cancer.gov/cases/534f85f2-b9eb-45be-87d5-c3dffd13d541	Other and unspecified parts of tongue
TCGA-P3-A6T8-01A-11R-A34R-07	https://portal.gdc.cancer.gov/cases/8f1b904e-39a7-4870-b0f4-efa1d43e50a8	Floor of mouth
TCGA-CX-7085-01A-21R-2016-07	https://portal.gdc.cancer.gov/cases/2a7b4613-f908-4e78-98ed-857dcd7ed774	Other and unspecified parts of tongue
TCGA-KU-A66T-01A-11R-A30B-07	https://portal.gdc.cancer.gov/cases/27392405-1365-49e6-8afe-7c18946ab06e	Floor of mouth
TCGA-D6-A6EO-01A-11R-A31N-07	https://portal.gdc.cancer.gov/cases/42d342d9-f8a5-4940-9b6b-5773d66055f9	Floor of mouth
TCGA-MT-A7BN-01A-12R-A34R-07	https://portal.gdc.cancer.gov/cases/c060bdab-dce7-46b9-801c-48dfab4fad92	Floor of mouth
TCGA-UF-A719-01A-12R-A34R-07	https://portal.gdc.cancer.gov/cases/b295a542-f5b3-4b81-84ed-3704b944a8e3	Floor of mouth
TCGA-WA-A7GZ-01A-11R-A34R-07	https://portal.gdc.cancer.gov/cases/f9e82d62-fafc-45b0-97cf-d1a4a3c884a1	Floor of mouth
TCGA-BA-4075-01A-01R-1436-07	https://portal.gdc.cancer.gov/cases/6fa62461-e721-415a-8b0f-363b84292b82	Other and unspecified parts of tongue
TCGA-KU-A6H8-01A-21R-A34R-07	https://portal.gdc.cancer.gov/cases/9bf40eeb-9a87-44a2-a782-197ab954c937	Other and unspecified parts of tongue
TCGA-QK-A6VB-01A-12R-A34R-07	https://portal.gdc.cancer.gov/cases/63d646e2-60aa-4bd5-b2ed-6254c9c51be4	Floor of mouth
TCGA-CV-A464-01A-11R-A266-07	https://portal.gdc.cancer.gov/cases/27707915-d36e-4da7-9b39-2fdd9ce0bdc5	Other and unspecified parts of mouth
TCGA-QK-A6II-01A-11R-A31N-07	https://portal.gdc.cancer.gov/cases/3aea4cf5-ade6-4747-b1d1-c431564f5fa6	Floor of mouth
TCGA-BA-6873-01A-11R-1873-07	https://portal.gdc.cancer.gov/cases/bf6b931e-cb2e-4cc0-b603-e9fc71fdc509	Other and unspecified parts of tongue
TCGA-MT-A67F-01A-11R-A30B-07	https://portal.gdc.cancer.gov/cases/50ee088a-5f74-466a-b9e7-7247f0a8d3e8	Other and unspecified parts of mouth
TCGA-BA-A6DG-01A-21R-A30B-07	https://portal.gdc.cancer.gov/cases/b7ac2f06-012a-436e-afde-7e4d653c84d9	Other and unspecified parts of tongue
TCGA-CQ-7065-01A-11R-2081-07	https://portal.gdc.cancer.gov/cases/20ece2ca-8601-4cca-aec5-0a5c0b92594d	Other and unspecified parts of tongue
TCGA-CV-5442-01A-01R-1514-07	https://portal.gdc.cancer.gov/cases/3c975b68-4a6e-4c97-a8d1-b9a427d4957c	Palate
TCGA-D6-A6EN-01A-11R-A31N-07	https://portal.gdc.cancer.gov/cases/f13dfdcc-02f8-4a4c-a2fc-e6a45499bd4c	Other and unspecified parts of mouth
TCGA-CN-4740-01A-01R-1436-07	https://portal.gdc.cancer.gov/cases/e37c83dc-c2c4-4e5f-a57b-39ffcf9aa3cf	Other and unspecified parts of mouth
TCGA-QK-A6IJ-01A-11R-A31N-07	https://portal.gdc.cancer.gov/cases/bdc0a7f5-d0f9-4008-bf4c-51e570ca1ebc	Floor of mouth
TCGA-BA-A6DB-01A-11R-A30B-07	https://portal.gdc.cancer.gov/cases/207c8a26-1a2d-47d9-8db8-a25a7fd8655a	Other and unspecified parts of tongue
TCGA-CR-7397-01A-11R-2016-07	https://portal.gdc.cancer.gov/cases/a40bb4bc-9ee6-4a8b-8a33-3a4ed78f69a7	Other and unspecified parts of tongue
TCGA-CQ-5330-01A-01R-1686-07	https://portal.gdc.cancer.gov/cases/9ffa79fa-d2d8-48e1-8fd6-4b020ecf357c	Other and unspecified parts of tongue
TCGA-BA-5556-01A-01R-1514-07	https://portal.gdc.cancer.gov/cases/70741b73-9683-42bd-87fc-6a021a70103b	Floor of mouth
TCGA-CV-5439-01A-01R-1686-07	https://portal.gdc.cancer.gov/cases/3ee863da-7991-414f-82d8-2b6502d4c061	Base of tongue
TCGA-CQ-5327-01A-01R-1686-07	https://portal.gdc.cancer.gov/cases/5a03e2b6-4c8b-479a-9036-9859af031da4	Other and unspecified parts of tongue
TCGA-CR-7393-01A-11R-2016-07	https://portal.gdc.cancer.gov/cases/0f4bb968-6e10-4a86-a03e-37b61d084f31	Other and unspecified parts of tongue
TCGA-QK-A6IH-01A-11R-A31N-07	https://portal.gdc.cancer.gov/cases/c1f286f6-d4a1-494a-88c8-ff8e2a3df2ce	Gum
TCGA-F7-A624-01A-22R-A30B-07	https://portal.gdc.cancer.gov/cases/46e51eb2-0c5e-457b-af1a-8bac1b8a8bea	Other and unspecified parts of mouth
TCGA-CV-7235-01A-11R-2016-07	https://portal.gdc.cancer.gov/cases/2fbafcc5-896c-4e50-8956-a61540fc89be	Floor of mouth
TCGA-CN-4725-01A-01R-1436-07	https://portal.gdc.cancer.gov/cases/3be2ace5-1c2a-49e9-8da9-ceed6119530b	Other and unspecified parts of tongue
TCGA-C9-A47Z-01A-11R-A24H-07	https://portal.gdc.cancer.gov/cases/64a195f6-2212-4e81-bccc-e39c77a10908	Other and unspecified parts of tongue
TCGA-CN-6016-01A-11R-1686-07	https://portal.gdc.cancer.gov/cases/ffcf851d-7fa1-4b45-911a-a3fbd74c253a	Other and unspecified parts of tongue
TCGA-CN-6024-01A-11R-1686-07	https://portal.gdc.cancer.gov/cases/2fc48edb-a428-49c3-9599-d00eb2b448ac	Other and unspecified parts of tongue
TCGA-CR-7401-01A-11R-2016-07	https://portal.gdc.cancer.gov/cases/e2e64c5d-44ba-42f0-ab9d-ec16b21d2545	Other and unspecified parts of tongue
TCGA-DQ-7592-01A-11R-2081-07	https://portal.gdc.cancer.gov/cases/d82e6c52-9ea4-4f60-989c-cf95d464fd6f	Other and unspecified parts of tongue
TCGA-4P-AA8J-01A-11R-A39I-07	https://portal.gdc.cancer.gov/cases/757c56d0-8a49-464f-866a-ae98816de60b	Other and unspecified parts of tongue
TCGA-UF-A71E-01A-31R-A34R-07	https://portal.gdc.cancer.gov/cases/119ea204-792b-49ec-8fd4-eb88c4f91042	Floor of mouth
TCGA-H7-8501-01A-11R-2403-07	https://portal.gdc.cancer.gov/cases/f090838e-7cc0-4ba8-b3a2-faaa99743785	Other and unspecified parts of mouth
TCGA-CV-6939-01A-11R-1915-07	https://portal.gdc.cancer.gov/cases/e7d1f0dd-eec0-4670-a2ba-00ffe38c6382	Other and unspecified parts of tongue
TCGA-CQ-A4CB-01A-11R-A24Z-07	https://portal.gdc.cancer.gov/cases/6826ece7-1834-4367-b05b-fa92a271e179	Floor of mouth
TCGA-QK-A64Z-01A-11R-A30B-07	https://portal.gdc.cancer.gov/cases/2915b26b-8c18-48e4-9715-a7e207f0a0e6	Palate
TCGA-UP-A6WW-01A-12R-A34R-07	https://portal.gdc.cancer.gov/cases/f88ec55c-4c1e-4593-9c89-1981f220c0f8	Other and unspecified parts of tongue
TCGA-CR-7394-01A-11R-2016-07	https://portal.gdc.cancer.gov/cases/d296cdb5-a0f6-40cc-8ce7-73e4ccd176f3	Other and unspecified parts of tongue
TCGA-CQ-A4C9-01A-11R-A24Z-07	https://portal.gdc.cancer.gov/cases/6a0490ea-d9c6-41cf-bec3-3257e98cc6ed	Floor of mouth
TCGA-CN-6995-01A-31R-2016-07	https://portal.gdc.cancer.gov/cases/396ccdcb-40eb-4299-8575-b26753054434	Floor of mouth
TCGA-CQ-A4CG-01A-11R-A266-07	https://portal.gdc.cancer.gov/cases/e7a055d9-8d68-4e6b-bade-4b2585757210	Other and unspecified parts of mouth
TCGA-CV-6003-01A-11R-1686-07	https://portal.gdc.cancer.gov/cases/417b357e-c90e-4b63-ae7a-4b782038ffd3	Other and unspecified parts of tongue
TCGA-IQ-A61G-01A-11R-A30B-07	https://portal.gdc.cancer.gov/cases/c512ba69-7b90-4334-92eb-48ab91aa05f2	Floor of mouth
TCGA-CN-4736-01A-01R-1436-07	https://portal.gdc.cancer.gov/cases/0fb3e5ff-54f0-43c5-9322-541bb7825e7f	Other and unspecified parts of tongue
TCGA-CV-A6JZ-01A-11R-A31N-07	https://portal.gdc.cancer.gov/cases/4cacff9d-cc50-43a5-a227-16923ada7467	Other and unspecified parts of mouth
TCGA-CV-A6JY-01A-11R-A31N-07	https://portal.gdc.cancer.gov/cases/0625df42-740f-4e52-8f9e-0f5b7dee251b	Other and unspecified parts of mouth
TCGA-IQ-A6SH-01A-12R-A34R-07	https://portal.gdc.cancer.gov/cases/573e3713-781f-447e-9f4d-a7faae4a4f03	Other and unspecified parts of tongue
TCGA-CV-A45O-01A-21R-A24H-07	https://portal.gdc.cancer.gov/cases/9e3e8014-04d4-40d8-b2df-53c770e01df2	Gum
TCGA-BA-A6DE-01A-22R-A31N-07	https://portal.gdc.cancer.gov/cases/116ad004-929d-4c8d-8eee-883d132e0fe5	Other and unspecified parts of tongue
TCGA-CX-7086-01A-11R-2081-07	https://portal.gdc.cancer.gov/cases/ad6c9d09-2c03-4786-a72d-dd2aa5f603d4	Floor of mouth
TCGA-D6-A6EM-01A-21R-A31N-07	https://portal.gdc.cancer.gov/cases/f1099653-fd32-4459-86eb-40e0412ce2fa	Other and unspecified parts of mouth
TCGA-CV-6433-01A-11R-1686-07	https://portal.gdc.cancer.gov/cases/d5eedfb5-4fa3-4a1e-ad0d-ea550b22a5ba	Other and unspecified parts of tongue
TCGA-CQ-A4CI-01A-11R-A266-07	https://portal.gdc.cancer.gov/cases/26cb1330-ce48-4006-8155-f6d52d3ab9b6	Other and unspecified parts of mouth
TCGA-T2-A6WX-01A-12R-A34R-07	https://portal.gdc.cancer.gov/cases/8b9e81da-ea22-4f6a-bdb1-281b0ec8a451	Floor of mouth
TCGA-CQ-A4CA-01A-11R-A24Z-07	https://portal.gdc.cancer.gov/cases/df37eed0-ea63-485d-a831-28d3061852bd	Other and unspecified parts of tongue
TCGA-HD-8314-01A-11R-2403-07	https://portal.gdc.cancer.gov/cases/f1b7b418-80d2-4ddf-94cd-f79abba0a2a4	Base of tongue
TCGA-UF-A7JO-01A-11R-A34R-07	https://portal.gdc.cancer.gov/cases/55deab98-29c3-45a1-bc13-bce3f13ad481	Floor of mouth
TCGA-QK-AA3K-01A-11R-A39I-07	https://portal.gdc.cancer.gov/cases/09f6c3ab-b799-404a-b301-22b9caf33e82	Other and unspecified parts of tongue
TCGA-BB-4224-01A-01R-1436-07	https://portal.gdc.cancer.gov/cases/58574e35-8a30-4207-b127-59fff7c87a43	Other and unspecified parts of tongue
TCGA-CV-6959-01A-11R-1915-07	https://portal.gdc.cancer.gov/cases/ef3ce0e5-d2e8-4616-8b1a-a78c591cf235	Other and unspecified parts of tongue
TCGA-MT-A67D-01A-31R-A30B-07	https://portal.gdc.cancer.gov/cases/11c944fc-9a49-4c00-ab8c-da5dfd595244	Floor of mouth
TCGA-CR-6477-01A-11R-1873-07	https://portal.gdc.cancer.gov/cases/b74519ff-b338-45e9-9307-008223726dac	Base of tongue
TCGA-CV-6436-01A-11R-1686-07	https://portal.gdc.cancer.gov/cases/84fd72d1-f79d-493b-a341-826acd4aa942	Other and unspecified parts of tongue
TCGA-CR-7372-01A-11R-2016-07	https://portal.gdc.cancer.gov/cases/45c3cd39-1c5d-4e26-8afc-5bed3c230088	Other and unspecified parts of tongue
TCGA-CV-6948-01A-11R-1915-07	https://portal.gdc.cancer.gov/cases/fcf0dc48-b889-4593-a15b-aa715aae7bf5	Floor of mouth
TCGA-D6-A4ZB-01A-11R-A24Z-07	https://portal.gdc.cancer.gov/cases/e08e1d99-81e1-454a-9bda-cda92c9e22b4	Other and unspecified parts of tongue
TCGA-DQ-5624-01A-01R-1873-07	https://portal.gdc.cancer.gov/cases/b4a41682-4aca-4f1d-bacd-66f5e6ec7466	Other and unspecified parts of tongue
TCGA-CQ-6224-01A-11R-1915-07	https://portal.gdc.cancer.gov/cases/d86fd392-fa5c-4142-a647-440e6c32d478	Other and unspecified parts of tongue
TCGA-P3-A5QE-01A-11R-A28V-07	https://portal.gdc.cancer.gov/cases/387db1df-ebaa-41c2-b036-f46ad61e313a	Base of tongue
TCGA-P3-A6T0-01A-12R-A34R-07	https://portal.gdc.cancer.gov/cases/e3121dde-eee2-4975-a135-bdb89434a7e2	Floor of mouth
TCGA-CQ-A4C6-01A-11R-A24Z-07	https://portal.gdc.cancer.gov/cases/5d850e54-24bb-4ae6-9e4b-09ecc7e7cfee	Other and unspecified parts of mouth
TCGA-P3-A5QA-01A-11R-A28V-07	https://portal.gdc.cancer.gov/cases/80d51546-c046-4af4-b3b3-b6bf5b1eab02	Other and unspecified parts of tongue
TCGA-CQ-6218-01A-11R-1915-07	https://portal.gdc.cancer.gov/cases/64260b33-dac0-4442-82c8-04f0c9ea8a01	Other and unspecified parts of tongue
TCGA-CR-6488-01A-12R-2081-07	https://portal.gdc.cancer.gov/cases/f458d21d-1854-4baf-9eb1-79c29b663804	Other and unspecified parts of tongue
TCGA-CN-5370-01A-01R-2016-07	https://portal.gdc.cancer.gov/cases/54dab158-eb39-4334-8b5a-bf290e6b8bb1	Other and unspecified parts of tongue
TCGA-IQ-A61J-01A-11R-A30B-07	https://portal.gdc.cancer.gov/cases/d69e29ca-24be-4f35-a581-f82e624b8e8b	Other and unspecified parts of tongue
TCGA-CQ-5325-01A-01R-1686-07	https://portal.gdc.cancer.gov/cases/408c5d54-7888-4955-8386-bf8819b48a6c	Other and unspecified parts of tongue
TCGA-BA-6872-01A-11R-1873-07	https://portal.gdc.cancer.gov/cases/3e5f451a-5882-4914-ae1a-95c898c2bcca	Floor of mouth
